# Supplementary material for: Novel Primary Immunodeficiency Candidate Genes Predicted by the Human Gene Connectome
Source: Front Immunol. 2015 Apr 1;6:142. doi: 10.3389/fimmu.2015.00142 (PMC4381650; doi:10.3389/fimmu.2015.00142)
Supplement: Table S1 — Functional enrichment of known PID genes. Biological GO enrichment categories (p < 0.05) for the 229 known PID genes. Other categories include GO accession term and number, fold-enrichment for the PID gene set for the specific GO term, and set of known PID genes for the specific GO term. [file Table_1.XLSX]

## Sheet: GO terms of known PID genes
GO term	GO accession number	Fold enrichment	PIC genes	P-value
immune response	6955	45.9821	MASP1,MASP2,TBK1,TLR3,TNFSF12,IGHM,PNP,C1QC,IL10,TAPBP,CFP,MYD88,CD46,MS4A1,CFH,IGLL1,PMS2,FAS,CFI,CFD,RAB27A,CIITA,C4A,NCF2,NCF1,C4B,NCF4,SERPING1,LIG4,C1QA,DCLRE1C,C1QB,UNC13D,CD40LG,LYST,ORAI1,ACP5,ADA,ICOS,ZAP70,IGKC,BLNK,CARD9,CFB,TNFRSF13B,IL1RN,TNFRSF13C,MALT1,PSMB8,TRAF3IP2,CORO1A,APOL1,PLCG2,IKBKG,AIRE,CD79B,CD79A,NBN,CD8A,FASLG,NFKB2,CFHR1,NOD2,SH2D1A,CXCR4,TICAM1,STXBP2,NLRP3,PRKCD,WAS…	1.24126e-77
positive regulation of immune system process	2684	28.125	MASP1,MASP2,STAT5B,TLR3,TNFSF12,C1QC,PNP,CFHR1,CFP,SH2D1A,NOD2,MYD88,CD46,TICAM1,CFH,CFI,ITCH,CFD,AP3B1,C4A,CD3E,C4B,SERPING1,CD40,C8G,C1QA,C8A,CARD11,C1QB,C8B,LCK,IL12B,C7,C9,BLM,C3,C6,C5,NFKBIA,C1R,C1S,TNFRSF4,ADA,FCN3,TAP2,ZAP70,IL2RG,C2,TCF3,CD27,PTPRC,IL2RA,CR2,CARD9,IKZF1,CFB,TNFRSF13C,MALT1,CORO1A,CD19,IKBKG,PLCG2,CD79A	7.195e-61
immune effector process	2252	23.2143	NBN,CD8A,MASP1,MASP2,C1QC,CFHR1,CFP,NOD2,MYD88,CD46,TICAM1,CFH,PMS2,FAS,CFI,CFD,RAB27A,C4A,C4B,STXBP2,SERPING1,LIG4,NLRP3,PRKCD,C8G,C1QA,C8A,C1QB,C8B,UNC13D,CD40LG,LYST,AICDA,C7,C9,C3,C6,UNG,C5,PRKDC,C1R,RAG2,C1S,FCN3,C2,CD27,PTPRC,CARD9,CR2,CFB,SAMHD1,TRAF3IP2	1.85414e-59
positive regulation of immune response	50778	21.4286	C7,C9,MASP1,C3,MASP2,C6,STAT5B,C5,NFKBIA,TLR3,C1R,C1S,C1QC,ADA,CFP,CFHR1,SH2D1A,NOD2,MYD88,FCN3,CD46,TAP2,TICAM1,ZAP70,CFH,C2,CFI,CFD,PTPRC,CARD9,CR2,C4A,CD3E,C4B,CFB,TNFRSF13C,MALT1,SERPING1,C8G,C1QA,C8A,C1QB,C8B,CD19,IKBKG,PLCG2,IL12B,CD79A	8.67574e-51
activation of immune response	2253	18.3036	C7,C9,MASP1,C3,MASP2,C6,C5,NFKBIA,TLR3,C1R,C1S,C1QC,CFP,CFHR1,NOD2,MYD88,FCN3,CD46,TICAM1,ZAP70,CFH,C2,CFI,CFD,PTPRC,CR2,C4A,CD3E,C4B,CFB,MALT1,SERPING1,C8G,C8A,C1QA,C1QB,C8B,CD19,IKBKG,PLCG2,CD79A	7.16804e-49
defense response	6952	33.4821	MASP1,TBK1,MASP2,STAT5B,TLR3,C1QC,IL10,TAPBP,CFHR1,CFP,SH2D1A,NOD2,TRAC,MYD88,CXCR4,CD46,TICAM1,CFH,CFI,ITCH,CFD,RAB27A,CIITA,NCF2,C4A,C4B,NCF1,FOXN1,SERPING1,CD40,NLRP3,WAS,C8G,C1QA,C8A,C8B,C1QB,UNC13D,CD40LG,LYST,C7,PRF1,C9,C3,C6,C5,ITGB2,C1R,C1S,TNFRSF4,TNFRSF1A,MEFV,FCN3,IL10RB,TAP2,TAP1,IL17F,C2,BLNK,ITK,PTPRC,IL2RA,CR2,CARD9,CEBPE,CFB,IL1RN,SAMHD1,MALT1,STAT3,CYBA,CORO1A,CYBB,CD19,APOL1	1.68984e-47
innate immune response	45087	19.6429	C7,C9,MASP1,MASP2,TBK1,C3,C6,C5,TLR3,C1R,C1S,C1QC,CFP,TNFRSF1A,NOD2,MYD88,FCN3,CD46,CFH,C2,CFI,CFD,RAB27A,CIITA,CR2,C4A,NCF2,NCF1,C4B,CFB,SAMHD1,MALT1,SERPING1,C8G,C1QA,C8A,C1QB,CYBA,C8B,CORO1A,CYBB,UNC13D,APOL1,LYST	1.49858e-45
positive regulation of response to stimulus	48584	23.2143	MASP1,MASP2,STAT5B,TLR3,C1QC,CFHR1,CFP,SH2D1A,NOD2,MYD88,CD46,TICAM1,CFH,CFI,CFD,C4A,C4B,CD3E,SERPING1,C8G,C1QA,C8A,C1QB,C8B,IL12B,C7,C9,C3,C6,C5,NFKBIA,C1R,C1S,ADA,TNFRSF1A,FCN3,TAP2,ZAP70,RNF168,C2,CD27,PTPRC,CARD9,CR2,CFB,TNFRSF13C,MALT1,CD19,PLCG2,IKBKG,NLRP12,CD79A	3.45267e-45
adaptive immune response based on somatic recombination of immune receptors built from immunoglobulin superfamily domains	2460	16.0714	C7,NBN,C9,CD8A,C3,MASP2,C6,C5,C1R,NFKB2,C1S,C1QC,IL10,NOD2,MYD88,CD46,C2,CFI,FAS,CD27,RAB27A,CR2,C4A,C4B,SERPING1,LIG4,PRKCD,C8G,C1QA,C8A,C1QB,C8B,UNC13D,CD40LG,AICDA,IL12B	4.87439e-44
adaptive immune response	2250	16.0714	C7,NBN,C9,CD8A,C3,MASP2,C6,C5,C1R,NFKB2,C1S,C1QC,IL10,NOD2,MYD88,CD46,C2,CFI,FAS,CD27,RAB27A,CR2,C4A,C4B,SERPING1,LIG4,PRKCD,C8G,C1QA,C8A,C1QB,C8B,UNC13D,CD40LG,AICDA,IL12B	4.87439e-44
lymphocyte mediated immunity	2449	15.1786	C7,NBN,C9,CD8A,C3,MASP2,C6,C5,C1R,C1S,C1QC,NOD2,MYD88,CD46,C2,CFI,FAS,CD27,RAB27A,CR2,C4A,C4B,SERPING1,LIG4,PRKCD,C8G,C1QA,C8A,C1QB,C8B,UNC13D,CD40LG,LYST,AICDA	3.24213e-42
leukocyte mediated immunity	2443	15.625	C7,NBN,C9,CD8A,C3,MASP2,C6,C5,C1R,C1S,C1QC,NOD2,MYD88,CD46,C2,CFI,FAS,CD27,RAB27A,CR2,C4A,C4B,STXBP2,SERPING1,LIG4,PRKCD,C8G,C1QA,C8A,C1QB,C8B,UNC13D,CD40LG,LYST,AICDA	3.45533e-40
complement activation	6956	12.5	C7,C9,MASP1,C3,MASP2,C6,C5,C1R,C1S,C1QC,CFP,CFHR1,FCN3,CD46,CFH,CFI,C2,CFD,CR2,C4A,C4B,CFB,SERPING1,C8G,C8A,C1QA,C1QB,C8B	9.00091e-40
activation of plasma proteins involved in acute inflammatory response	2541	12.5	C7,C9,MASP1,C3,MASP2,C6,C5,C1R,C1S,C1QC,CFP,CFHR1,FCN3,CD46,CFH,CFI,C2,CFD,CR2,C4A,C4B,CFB,SERPING1,C8G,C8A,C1QA,C1QB,C8B	2.38724e-39
B cell mediated immunity	19724	13.3929	C7,NBN,C9,C3,MASP2,C6,C5,C1R,C1S,C1QC,NOD2,MYD88,CD46,FAS,CFI,C2,CD27,CR2,C4A,C4B,SERPING1,LIG4,PRKCD,C8G,C8A,C1QA,C1QB,C8B,CD40LG,AICDA	9.86465e-39
inflammatory response	6954	23.2143	MASP1,MASP2,STAT5B,TLR3,C1QC,IL10,CFHR1,CFP,MYD88,CXCR4,CD46,TICAM1,CFH,ITCH,CFI,CFD,CIITA,C4A,C4B,SERPING1,CD40,NLRP3,C8G,C1QA,C8A,C1QB,C8B,UNC13D,CD40LG,C7,C9,C3,C6,C5,C1R,ITGB2,C1S,TNFRSF4,TNFRSF1A,MEFV,FCN3,IL10RB,IL17F,C2,BLNK,IL2RA,CR2,CFB,IL1RN,STAT3,CYBA,CYBB	8.15376e-38
immunoglobulin mediated immune response	16064	12.9464	C7,NBN,C9,C3,MASP2,C6,C5,C1R,C1S,C1QC,NOD2,MYD88,CD46,CFI,C2,CD27,CR2,C4A,C4B,SERPING1,LIG4,PRKCD,C8G,C8A,C1QA,C1QB,C8B,CD40LG,AICDA	1.94516e-37
humoral immune response	6959	14.2857	C7,C9,MASP1,C3,MASP2,C6,C5,C1R,C1S,C1QC,CFP,CFHR1,SH2D1A,FCN3,CD46,CFH,CFI,C2,CFD,BLNK,CR2,C4A,C4B,CFB,SERPING1,C8G,C8A,C1QA,TRAF3IP2,C1QB,C8B,AIRE	1.49698e-36
leukocyte activation	45321	19.6429	NBN,BLM,CD8A,STAT5B,IL21R,RAG1,PRKDC,TLR3,RAG2,TNFRSF4,IL10,ADA,CHD7,CXCR4,TICAM1,ZAP70,MS4A1,FAS,TCF3,PIK3R1,RHOH,BLNK,RAB27A,PTPRC,CD3G,CD3D,IKZF1,CD3E,STXBP2,MALT1,CD40,LIG4,FOXP3,PRKCD,WAS,DCLRE1C,CARD11,UNC13D,CD40LG,PLCG2,LCK,AICDA,IL12B,CD79A	3.80767e-34
lymphocyte activation	46649	18.3036	NBN,BLM,CD8A,STAT5B,IL21R,RAG1,PRKDC,RAG2,TNFRSF4,IL10,ADA,CHD7,CXCR4,ZAP70,MS4A1,FAS,TCF3,PIK3R1,RHOH,BLNK,RAB27A,PTPRC,CD3G,CD3D,IKZF1,CD3E,MALT1,CD40,LIG4,FOXP3,PRKCD,WAS,DCLRE1C,CARD11,UNC13D,CD40LG,PLCG2,LCK,AICDA,IL12B,CD79A	5.57902e-34
response to wounding	9611	25.4464	MASP1,MASP2,STAT5B,TLR3,C1QC,IL10,CFHR1,CFP,MYD88,CXCR4,CD46,TICAM1,CFH,ITCH,CFI,CFD,RAB27A,AP3B1,CIITA,C4A,C4B,SERPING1,CD40,NLRP3,WAS,C8G,C1QA,C8A,C1QB,C8B,THBD,UNC13D,CD40LG,C7,C9,C3,C6,C5,C1R,ITGB2,C1S,TNFRSF4,TNFRSF1A,MEFV,FCN3,IL10RB,IL17F,C2,BLNK,IL2RA,CR2,CFB,IL1RN,STAT3,CYBA,CYBB,CD59	3.1581e-32
cell activation	1775	20.0893	NBN,BLM,CD8A,STAT5B,IL21R,RAG1,PRKDC,TLR3,NFKB2,RAG2,TNFRSF4,IL10,ADA,CHD7,CXCR4,TICAM1,ZAP70,MS4A1,FAS,TCF3,PIK3R1,RHOH,BLNK,RAB27A,PTPRC,CD3G,CD3D,IKZF1,CD3E,STXBP2,MALT1,CD40,LIG4,FOXP3,PRKCD,WAS,DCLRE1C,CARD11,UNC13D,CD40LG,PLCG2,LCK,AICDA,IL12B,CD79A	4.42911e-32
complement activation,classical pathway	6958	9.375	C7,C9,CR2,C4A,C4B,C3,MASP2,C6,C5,SERPING1,C1R,C1S,C1QC,C8G,C8A,C1QA,C8B,C1QB,CD46,CFI,C2	1.26774e-30
acute inflammatory response	2526	13.3929	C7,C9,MASP1,C3,MASP2,C6,C5,STAT5B,C1R,C1S,C1QC,CFP,CFHR1,FCN3,CD46,CFH,CFI,C2,CFD,CR2,C4A,C4B,CFB,SERPING1,STAT3,C8G,C8A,C1QA,C1QB,C8B	4.80173e-30
humoral immune response mediated by circulating immunoglobulin	2455	9.375	C7,C9,CR2,C4A,C4B,C3,MASP2,C6,C5,SERPING1,C1R,C1S,C1QC,C8G,C8A,C1QA,C8B,C1QB,CD46,CFI,C2	1.0428e-29
protein maturation by peptide bond cleavage	51605	12.5	C7,C9,MASP1,C3,MASP2,C6,C5,C1R,C1S,C1QC,CFP,CFHR1,FCN3,CD46,CFH,CFI,C2,CFD,CR2,C4A,C4B,CFB,SERPING1,C8G,C8A,C1QA,C1QB,C8B	8.17559e-29
lymphocyte differentiation	30098	12.9464	CD8A,BLM,STAT5B,RAG1,PRKDC,RAG2,ADA,IL10,CHD7,ZAP70,FAS,TCF3,PIK3R1,BLNK,RHOH,PTPRC,CD3D,IKZF1,CD3E,MALT1,LIG4,DCLRE1C,CARD11,CD40LG,LCK,PLCG2,AICDA,CD79A,IL12B	7.11382e-28
leukocyte differentiation	2521	13.8393	CD8A,BLM,STAT5B,RAG1,PRKDC,RAG2,ADA,IL10,CHD7,CASP8,ZAP70,FAS,TCF3,PIK3R1,BLNK,RHOH,PTPRC,CD3D,CEBPE,IKZF1,CD3E,MALT1,LIG4,DCLRE1C,CARD11,CD40LG,LCK,PLCG2,AICDA,IL12B,CD79A	2.24058e-27
immune system development	2520	17.8571	NBN,BLM,CD8A,UNG,STAT5B,RAG1,PRKDC,NFKB2,RAG2,IL10,ADA,SBDS,CHD7,CASP8,ZAP70,PMS2,FAS,TCF3,PIK3R1,BLNK,RHOH,PTPRC,CD3D,CEBPE,TTC7A,IKZF1,CD3E,TAZ,MALT1,TBX1,LIG4,DCLRE1C,CARD11,CD40LG,PLCG2,IRF8,LCK,AICDA,IL12B,CD79A	4.75783e-27
protein processing	16485	12.5	C7,C9,MASP1,C3,MASP2,C6,C5,C1R,C1S,C1QC,CFP,CFHR1,FCN3,CD46,CFH,CFI,C2,CFD,CR2,C4A,C4B,CFB,SERPING1,C8G,C8A,C1QA,C1QB,C8B	2.32319e-25
hemopoietic or lymphoid organ development	48534	16.5179	BLM,CD8A,STAT5B,RAG1,PRKDC,NFKB2,RAG2,ADA,IL10,SBDS,CHD7,CASP8,ZAP70,FAS,TCF3,PIK3R1,BLNK,RHOH,PTPRC,CD3D,CEBPE,TTC7A,IKZF1,CD3E,TAZ,MALT1,TBX1,LIG4,DCLRE1C,CARD11,CD40LG,IRF8,LCK,PLCG2,AICDA,IL12B,CD79A	1.12583e-24
protein maturation	51604	12.5	C7,C9,MASP1,C3,MASP2,C6,C5,C1R,C1S,C1QC,CFP,CFHR1,FCN3,CD46,CFH,CFI,C2,CFD,CR2,C4A,C4B,CFB,SERPING1,C8G,C8A,C1QA,C1QB,C8B	2.77441e-24
regulation of leukocyte activation	2694	13.8393	BLM,STAT5B,TNFSF12,TNFRSF4,SPINK5,PNP,ADA,IL10,TICAM1,ZAP70,IL2RG,FAS,ITCH,TCF3,CD27,AP3B1,PTPRC,IL2RA,IKZF1,CD3E,TNFRSF13B,TNFRSF13C,STXBP2,MALT1,CD40,FOXP3,CARD11,CORO1A,UNC13D,LCK,IL12B	3.87976e-24
regulation of cell activation	50865	13.8393	BLM,STAT5B,TNFSF12,TNFRSF4,SPINK5,PNP,ADA,IL10,TICAM1,ZAP70,IL2RG,FAS,ITCH,TCF3,CD27,AP3B1,PTPRC,IL2RA,IKZF1,CD3E,TNFRSF13B,TNFRSF13C,STXBP2,MALT1,CD40,FOXP3,CARD11,CORO1A,UNC13D,LCK,IL12B	1.95776e-23
regulation of lymphocyte activation	51249	12.9464	BLM,STAT5B,TNFSF12,TNFRSF4,SPINK5,PNP,ADA,IL10,TICAM1,ZAP70,IL2RG,FAS,ITCH,TCF3,CD27,AP3B1,PTPRC,IL2RA,IKZF1,CD3E,TNFRSF13B,TNFRSF13C,MALT1,CD40,FOXP3,CARD11,CORO1A,LCK,IL12B	3.75702e-23
hemopoiesis	30097	15.1786	BLM,CD8A,STAT5B,RAG1,PRKDC,RAG2,ADA,IL10,CHD7,CASP8,ZAP70,FAS,TCF3,PIK3R1,BLNK,RHOH,PTPRC,CD3D,CEBPE,TTC7A,IKZF1,CD3E,TAZ,MALT1,LIG4,DCLRE1C,CARD11,CD40LG,IRF8,LCK,PLCG2,AICDA,IL12B,CD79A	8.51205e-23
T cell activation	42110	11.6071	CD8A,BLM,STAT5B,RAG1,PRKDC,RAG2,TNFRSF4,ADA,CHD7,CXCR4,ZAP70,FAS,RAB27A,RHOH,PTPRC,CD3G,IKZF1,CD3D,CD3E,MALT1,LIG4,FOXP3,WAS,CARD11,LCK,IL12B	2.6686e-21
positive regulation of lymphocyte activation	51251	10.2679	PTPRC,IL2RA,IKZF1,BLM,CD3E,STAT5B,TNFRSF13C,MALT1,TNFSF12,CD40,TNFRSF4,PNP,ADA,CARD11,CORO1A,TICAM1,LCK,ZAP70,IL2RG,IL12B,TCF3,CD27,AP3B1	3.28665e-20
complement activation,alternative pathway	6957	5.80357	C7,C9,C4A,C3,CFB,C5,C8G,CFP,C8A,C8B,CFH,C2,CFD	4.35535e-20
B cell activation	42113	9.375	PTPRC,NBN,IKZF1,RAG1,PRKDC,MALT1,RAG2,CD40,LIG4,PRKCD,ADA,IL10,DCLRE1C,CD40LG,PLCG2,MS4A1,AICDA,CD79A,TCF3,PIK3R1,BLNK	7.23084e-20
positive regulation of leukocyte activation	2696	10.2679	PTPRC,IL2RA,IKZF1,BLM,CD3E,STAT5B,TNFRSF13C,MALT1,TNFSF12,CD40,TNFRSF4,PNP,ADA,CARD11,CORO1A,TICAM1,LCK,ZAP70,IL2RG,IL12B,TCF3,CD27,AP3B1	2.5929e-19
positive regulation of cell activation	50867	10.2679	PTPRC,IL2RA,IKZF1,BLM,CD3E,STAT5B,TNFRSF13C,MALT1,TNFSF12,CD40,TNFRSF4,PNP,ADA,CARD11,CORO1A,TICAM1,LCK,ZAP70,IL2RG,IL12B,TCF3,CD27,AP3B1	7.47784e-19
regulation of lymphocyte proliferation	50670	8.92857	PTPRC,IL2RA,BLM,CD3E,STAT5B,TNFRSF13B,TNFRSF13C,CD40,FOXP3,TNFRSF4,PNP,ADA,IL10,CARD11,CORO1A,TICAM1,ZAP70,ITCH,IL12B,TCF3	1.10376e-17
regulation of mononuclear cell proliferation	32944	8.92857	PTPRC,IL2RA,BLM,CD3E,STAT5B,TNFRSF13B,TNFRSF13C,CD40,FOXP3,TNFRSF4,PNP,ADA,IL10,CARD11,CORO1A,TICAM1,ZAP70,ITCH,IL12B,TCF3	1.40677e-17
regulation of leukocyte proliferation	70663	8.92857	PTPRC,IL2RA,BLM,CD3E,STAT5B,TNFRSF13B,TNFRSF13C,CD40,FOXP3,TNFRSF4,PNP,ADA,IL10,CARD11,CORO1A,TICAM1,ZAP70,ITCH,IL12B,TCF3	1.40677e-17
T cell differentiation	30217	8.03571	PTPRC,CD3D,IKZF1,CD8A,BLM,CD3E,STAT5B,RAG1,PRKDC,RAG2,LIG4,CARD11,CHD7,LCK,ZAP70,FAS,IL12B,RHOH	5.24502e-17
regulation of T cell activation	50863	9.375	PTPRC,IL2RA,IKZF1,BLM,CD3E,STAT5B,TNFRSF13C,MALT1,FOXP3,PNP,SPINK5,ADA,IL10,CARD11,CORO1A,LCK,ZAP70,IL2RG,IL12B,ITCH,AP3B1	6.39247e-16
positive regulation of lymphocyte proliferation	50671	7.14286	PTPRC,IL2RA,BLM,CD3E,STAT5B,TNFRSF13C,CD40,PNP,TNFRSF4,ADA,CARD11,CORO1A,TICAM1,ZAP70,IL12B,TCF3	2.01994e-15
positive regulation of mononuclear cell proliferation	32946	7.14286	PTPRC,IL2RA,BLM,CD3E,STAT5B,TNFRSF13C,CD40,PNP,TNFRSF4,ADA,CARD11,CORO1A,TICAM1,ZAP70,IL12B,TCF3	2.68175e-15
positive regulation of leukocyte proliferation	70665	7.14286	PTPRC,IL2RA,BLM,CD3E,STAT5B,TNFRSF13C,CD40,PNP,TNFRSF4,ADA,CARD11,CORO1A,TICAM1,ZAP70,IL12B,TCF3	2.68175e-15
regulation of programmed cell death	43067	20.9821	C9,XIAP,C6,STAT5B,RAG1,NFKBIA,PRKDC,FASLG,TNFSF12,TNFRSF4,IL10,ADA,BTK,NOD2,MYD88,CASP8,TICAM1,FAS,TERT,CD27,RTEL1,TRAF3,RAB27A,PTPRC,CARD9,IL2RA,CD3G,CD3E,MALT1,FADD,LIG4,STAT1,NLRP3,STK4,ATM,CASP10,CARD11,CARD14,UNC13D,CD40LG,LYST,IKBKG,PLCG2,LCK,NLRP12,IL12B,IKBKB	2.78294e-15
regulation of cell death	10941	20.9821	C9,XIAP,C6,STAT5B,RAG1,NFKBIA,PRKDC,FASLG,TNFSF12,TNFRSF4,IL10,ADA,BTK,NOD2,MYD88,CASP8,TICAM1,FAS,TERT,CD27,RTEL1,TRAF3,RAB27A,PTPRC,CARD9,IL2RA,CD3G,CD3E,MALT1,FADD,LIG4,STAT1,NLRP3,STK4,ATM,CASP10,CARD11,CARD14,UNC13D,CD40LG,LYST,IKBKG,PLCG2,LCK,NLRP12,IL12B,IKBKB	3.22107e-15
B cell differentiation	30183	6.69643	IKZF1,RAG1,PRKDC,MALT1,RAG2,IL10,ADA,DCLRE1C,CD40LG,PLCG2,AICDA,CD79A,TCF3,PIK3R1,BLNK	6.19689e-15
regulation of apoptosis	42981	20.5357	C9,XIAP,C6,STAT5B,RAG1,NFKBIA,PRKDC,FASLG,TNFSF12,TNFRSF4,IL10,ADA,BTK,NOD2,MYD88,CASP8,TICAM1,FAS,TERT,CD27,RTEL1,TRAF3,RAB27A,PTPRC,CARD9,IL2RA,CD3G,CD3E,MALT1,FADD,LIG4,STAT1,NLRP3,STK4,ATM,CASP10,CARD11,CARD14,UNC13D,CD40LG,LYST,IKBKG,LCK,NLRP12,IL12B,IKBKB	9.26811e-15
regulation of B cell activation	50864	6.69643	PTPRC,STAT5B,TNFRSF13B,TNFRSF13C,CD40,TNFSF12,TNFRSF4,IL10,ADA,CARD11,TICAM1,IL2RG,FAS,TCF3,CD27	1.59011e-14
positive regulation of T cell activation	50870	7.58929	PTPRC,IL2RA,IKZF1,BLM,CD3E,STAT5B,TNFRSF13C,MALT1,PNP,ADA,CARD11,CORO1A,LCK,ZAP70,IL2RG,IL12B,AP3B1	1.93954e-14
regulation of immune effector process	2697	8.03571	PTPRC,MASP1,C3,STAT5B,STXBP2,MALT1,SERPING1,CD40,TNFSF12,FOXP3,TNFRSF4,IL10,NOD2,SH2D1A,UNC13D,CD40LG,TAP2,IL12B	1.45159e-13
immunoglobulin production	2377	5.35714	TRAF3IP2,PTPRC,NBN,NOD2,CD40LG,UNG,PMS2,PRKDC,AICDA,LIG4,FAS,RAG2	2.97602e-13
production of molecular mediator of immune response	2440	5.35714	TRAF3IP2,PTPRC,NBN,NOD2,CD40LG,UNG,PMS2,PRKDC,AICDA,LIG4,FAS,RAG2	4.55332e-13
positive regulation of B cell activation	50871	5.35714	CARD11,PTPRC,TICAM1,STAT5B,TNFRSF13C,IL2RG,TNFSF12,CD40,TCF3,TNFRSF4,CD27,ADA	1.01366e-12
immune response-regulating signal transduction	2764	6.25	PTPRC,CD3E,TLR3,NFKBIA,MALT1,CD40,NOD2,MYD88,CD19,TICAM1,PLCG2,IKBKG,ZAP70,CD79A	1.52005e-12
T cell differentiation in the thymus	33077	4.91071	CARD11,PTPRC,CD3D,CD3E,STAT5B,ZAP70,RAG1,PRKDC,LIG4,FAS,RAG2	3.29095e-12
regulation of leukocyte mediated immunity	2703	6.25	PTPRC,C3,STAT5B,STXBP2,MALT1,CD40,TNFSF12,FOXP3,IL10,NOD2,SH2D1A,UNC13D,TAP2,IL12B	4.94373e-12
regulation of I-kappaB kinase/NF-kappaB cascade	43122	7.58929	CARD9,TBK1,FASLG,TLR3,MALT1,FADD,CD40,TRAF3IP2,CARD11,TNFRSF1A,NOD2,MYD88,TICAM1,CASP8,NLRP12,IKBKB,RHOH	5.14786e-12
regulation of T cell proliferation	42129	6.25	PTPRC,IL2RA,BLM,CD3E,STAT5B,TNFRSF13C,FOXP3,PNP,IL10,CARD11,CORO1A,ZAP70,ITCH,IL12B	6.1733e-12
I-kappaB kinase/NF-kappaB cascade	7249	6.25	TBK1,TLR3,NFKBIA,MALT1,STAT1,IL10,BTK,IRAK4,CARD14,TICAM1,IKBKG,NLRP12,IKBKB,CD27	7.67627e-12
immune response-activating signal transduction	2757	5.80357	PTPRC,CD3E,TLR3,NFKBIA,MALT1,NOD2,MYD88,CD19,PLCG2,IKBKG,TICAM1,ZAP70,CD79A	1.21641e-11
regulation of cytokine production	1817	8.92857	CARD9,CD3E,STAT5B,ELANE,TNFRSF13C,TLR3,MALT1,CD40,NLRP3,FOXP3,TNFRSF4,IL10,CARD11,NOD2,MYD88,CD40LG,TICAM1,IL17F,NLRP12,IL12B	3.029e-11
protein kinase cascade	7243	12.0536	TBK1,C5,STAT5B,FPR1,NFKBIA,TLR3,IL10,BTK,IRAK4,CXCR4,TICAM1,ZAP70,PIK3R1,CD27,PTPRC,MALT1,STAT1,STK4,STAT3,STAT2,TYK2,CARD14,CD81,IKBKG,NLRP12,JAK3,IKBKB	5.98792e-11
regulation of lymphocyte differentiation	45619	5.80357	PTPRC,IL2RA,IKZF1,STAT5B,PNP,SPINK5,ADA,CARD11,ZAP70,IL2RG,FAS,CD27,AP3B1	1.36035e-10
regulation of B cell proliferation	30888	4.46429	CARD11,PTPRC,TICAM1,TNFRSF13B,TNFRSF13C,CD40,TCF3,TNFRSF4,ADA,IL10	1.8219e-10
positive regulation of T cell proliferation	42102	4.91071	CARD11,PTPRC,CORO1A,IL2RA,BLM,CD3E,STAT5B,ZAP70,TNFRSF13C,IL12B,PNP	2.11874e-10
regulation of lymphocyte mediated immunity	2706	5.35714	PTPRC,SH2D1A,NOD2,C3,TAP2,STAT5B,MALT1,TNFSF12,IL12B,CD40,FOXP3,IL10	3.80275e-10
cytolysis	19835	4.01786	C8A,C8B,C7,PRF1,APOL1,C9,C6,C5,C8G	4.00939e-10
response to molecule of bacterial origin	2237	6.25	CARD9,STAT5B,FASLG,NFKBIA,MALT1,STAT1,IL10,TNFRSF1A,NOD2,THBD,MYD88,TAP2,PLCG2,TICAM1	4.71026e-10
death	16265	16.0714	PRF1,C7,C9,XIAP,C6,C5,RAG1,NFKBIA,PRKDC,FASLG,ITGB2,TNFSF12,TNFRSF1A,CXCR4,CASP8,TICAM1,FAS,CD27,RTEL1,TRAF3,IL2RA,TREX1,FADD,LIG4,STAT1,NLRP3,STK4,ATM,C8G,C8A,TRAF3IP2,CASP10,C8B,APOL1,LCK,NLRP12	7.71041e-10
response to virus	9615	6.69643	PTPRC,CARD9,TBK1,SAMHD1,TLR3,NLRP3,STAT1,STAT2,UNC13D,ISG15,CXCR4,LYST,TICAM1,IFNGR2,IFNGR1	9.16623e-10
regulation of cytokine biosynthetic process	42035	5.80357	CARD9,CD3E,STAT5B,ELANE,TNFRSF13C,TLR3,FOXP3,IL10,CARD11,IL17F,TICAM1,NLRP12,IL12B	9.67629e-10
somatic cell DNA recombination	16444	4.01786	NBN,CD40LG,UNG,RAG1,PMS2,PRKDC,AICDA,LIG4,RAG2	1.39388e-09
somatic diversification of immune receptors via germline recombination within a single locus	2562	4.01786	NBN,CD40LG,UNG,RAG1,PMS2,PRKDC,AICDA,LIG4,RAG2	1.39388e-09
positive regulation of apoptosis	43065	12.0536	C9,C6,PRKDC,FASLG,TNFSF12,IL10,BTK,TICAM1,CASP8,FAS,CD27,RAB27A,TRAF3,PTPRC,IL2RA,CD3E,FADD,STAT1,NLRP3,STK4,ATM,CASP10,UNC13D,LYST,LCK,IKBKG,IL12B	1.55157e-09
positive regulation of lymphocyte differentiation	45621	4.46429	PTPRC,IL2RA,IKZF1,STAT5B,ZAP70,IL2RG,PNP,CD27,ADA,AP3B1	1.69993e-09
positive regulation of programmed cell death	43068	12.0536	C9,C6,PRKDC,FASLG,TNFSF12,IL10,BTK,TICAM1,CASP8,FAS,CD27,RAB27A,TRAF3,PTPRC,IL2RA,CD3E,FADD,STAT1,NLRP3,STK4,ATM,CASP10,UNC13D,LYST,LCK,IKBKG,IL12B	1.79396e-09
positive regulation of cell death	10942	12.0536	C9,C6,PRKDC,FASLG,TNFSF12,IL10,BTK,TICAM1,CASP8,FAS,CD27,RAB27A,TRAF3,PTPRC,IL2RA,CD3E,FADD,STAT1,NLRP3,STK4,ATM,CASP10,UNC13D,LYST,LCK,IKBKG,IL12B	1.98033e-09
positive regulation of I-kappaB kinase/NF-kappaB cascade	43123	6.25	CARD9,TBK1,FASLG,TLR3,FADD,MALT1,CD40,TRAF3IP2,TNFRSF1A,CARD11,NOD2,MYD88,TICAM1,CASP8	2.18139e-09
regulation of alpha-beta T cell activation	46634	4.46429	PTPRC,BLM,IKZF1,CD3E,ZAP70,IL2RG,ITCH,PNP,ADA,AP3B1	2.2372e-09
cell death	8219	15.625	PRF1,C7,C9,XIAP,C6,C5,NFKBIA,PRKDC,FASLG,ITGB2,TNFSF12,TNFRSF1A,CXCR4,CASP8,TICAM1,FAS,CD27,RTEL1,TRAF3,IL2RA,TREX1,FADD,LIG4,STAT1,NLRP3,STK4,ATM,C8G,C8A,TRAF3IP2,CASP10,C8B,APOL1,LCK,NLRP12	2.46482e-09
positive regulation of alpha-beta T cell activation	46635	4.01786	PTPRC,BLM,IKZF1,CD3E,ZAP70,IL2RG,PNP,ADA,AP3B1	2.88517e-09
regulation of T cell differentiation	45580	4.91071	CARD11,PTPRC,IL2RA,IKZF1,STAT5B,ZAP70,IL2RG,SPINK5,PNP,ADA,AP3B1	3.63847e-09
somatic diversification of immune receptors	2200	4.01786	NBN,CD40LG,UNG,RAG1,PMS2,PRKDC,AICDA,LIG4,RAG2	4.04724e-09
response to bacterium	9617	8.03571	CARD9,CEBPE,STAT5B,NFKBIA,FASLG,TLR3,MALT1,STAT1,IL10,CFP,TNFRSF1A,NOD2,THBD,MYD88,TAP2,LYST,TICAM1,PLCG2	5.24614e-09
lymphocyte homeostasis	2260	4.01786	CORO1A,IL2RA,TNFRSF13B,IKBKG,STAT5B,TNFRSF13C,FAS,IKBKB,FOXP3	5.59326e-09
telomere maintenance	723	4.01786	DCLRE1C,NBN,DKC1,BLM,MRE11A,PRKDC,TINF2,TERT,RTEL1	5.59326e-09
DNA recombination	6310	6.25	NBN,BLM,UNG,MRE11A,RAG1,TREX1,PRKDC,RAG2,LIG4,ATM,DCLRE1C,CD40LG,PMS2,AICDA	5.87922e-09
regulation of innate immune response	45088	4.91071	SH2D1A,NOD2,CARD9,MYD88,TICAM1,STAT5B,SAMHD1,NFKBIA,TLR3,SERPING1,IL12B	6.55157e-09
telomere organization	32200	4.01786	DCLRE1C,NBN,DKC1,BLM,MRE11A,PRKDC,TINF2,TERT,RTEL1	7.62469e-09
regulation of adaptive immune response based on somatic recombination of immune receptors built from immunoglobulin superfamily domains	2822	4.91071	PTPRC,NOD2,C3,TAP2,TNFRSF13C,MALT1,TNFSF12,CD40,FOXP3,ADA,IL10	7.90322e-09
regulation of adaptive immune response	2819	4.91071	PTPRC,NOD2,C3,TAP2,TNFRSF13C,MALT1,TNFSF12,CD40,FOXP3,ADA,IL10	9.49605e-09
lymphocyte proliferation	46651	4.46429	PTPRC,CXCR4,CD40LG,MALT1,CD79A,CD40,RAG2,TNFRSF4,PRKCD,IL10	9.79865e-09
positive regulation of B cell proliferation	30890	3.57143	CARD11,PTPRC,TICAM1,TNFRSF13C,CD40,TCF3,TNFRSF4,ADA	1.05026e-08
positive regulation of defense response	31349	5.35714	TNFRSF1A,SH2D1A,NOD2,CARD9,MYD88,C3,TICAM1,STAT5B,NLRP12,NFKBIA,TLR3,IL12B	1.10104e-08
mononuclear cell proliferation	32943	4.46429	PTPRC,CXCR4,CD40LG,MALT1,CD79A,CD40,RAG2,TNFRSF4,PRKCD,IL10	1.51781e-08
leukocyte proliferation	70661	4.46429	PTPRC,CXCR4,CD40LG,MALT1,CD79A,CD40,RAG2,TNFRSF4,PRKCD,IL10	1.51781e-08
B cell proliferation	42100	3.125	PTPRC,CD40LG,CD79A,CD40,RAG2,PRKCD,IL10	1.71704e-08
positive regulation of T cell differentiation	45582	4.01786	PTPRC,IL2RA,IKZF1,STAT5B,ZAP70,IL2RG,PNP,ADA,AP3B1	1.79735e-08
positive regulation of signal transduction	9967	9.375	PTPRC,CARD9,CD8A,TBK1,CD3E,TLR3,FASLG,MALT1,FADD,CD40,ADA,TRAF3IP2,CARD11,TNFRSF1A,NOD2,MYD88,TICAM1,LCK,CASP8,ZAP70,CD27	2.05592e-08
somatic diversification of immunoglobulins	16445	3.57143	NBN,CD40LG,UNG,PMS2,PRKDC,AICDA,LIG4,RAG2	2.25215e-08
positive regulation of protein kinase cascade	10740	7.14286	PTPRC,CARD9,TBK1,FASLG,TLR3,MALT1,FADD,CD40,TRAF3IP2,TNFRSF1A,CARD11,NOD2,MYD88,TICAM1,CASP8,CD27	3.32014e-08
regulation of protein kinase cascade	10627	8.48214	PTPRC,CARD9,TBK1,TLR3,FASLG,MALT1,FADD,CD40,TRAF3IP2,CARD11,TNFRSF1A,NOD2,MYD88,TICAM1,CASP8,NLRP12,IKBKB,CD27,RHOH	4.09387e-08
negative regulation of immune system process	2683	5.35714	PTPRC,NOD2,IL2RA,MASP1,TNFRSF13B,SERPING1,ITCH,FAS,FOXP3,SPINK5,ADA,IL10	4.37916e-08
leukocyte homeostasis	1776	4.01786	CORO1A,IL2RA,TNFRSF13B,IKBKG,STAT5B,TNFRSF13C,FAS,IKBKB,FOXP3	4.91008e-08
positive regulation of cell proliferation	8284	10.7143	PTPRC,NBN,IL2RA,BLM,CD3E,ELANE,STAT5B,TNFRSF13C,TNFSF12,CD40,LIG4,STAT1,TNFRSF4,PNP,ADA,CARD11,CORO1A,IL12RB1,RAC2,TICAM1,CD81,ZAP70,IL12B,TCF3	6.97661e-08
induction of apoptosis	6917	9.375	C9,CD3E,C6,FASLG,FADD,TNFSF12,NLRP3,STAT1,ATM,BTK,CASP10,UNC13D,LYST,TICAM1,LCK,IKBKG,CASP8,FAS,CD27,RAB27A,TRAF3	7.92867e-08
induction of programmed cell death	12502	9.375	C9,CD3E,C6,FASLG,FADD,TNFSF12,NLRP3,STAT1,ATM,BTK,CASP10,UNC13D,LYST,TICAM1,LCK,IKBKG,CASP8,FAS,CD27,RAB27A,TRAF3	8.33212e-08
positive regulation of cytokine production	1819	5.35714	CARD11,NOD2,CARD9,MYD88,CD40LG,TICAM1,NLRP12,TLR3,MALT1,IL12B,CD40,NLRP3	1.02949e-07
positive regulation of cell communication	10647	9.375	PTPRC,CARD9,CD8A,TBK1,CD3E,TLR3,FASLG,MALT1,FADD,CD40,ADA,TRAF3IP2,CARD11,TNFRSF1A,NOD2,MYD88,TICAM1,LCK,CASP8,ZAP70,CD27	1.24612e-07
regulation of production of molecular mediator of immune response	2700	4.01786	PTPRC,NOD2,CD40LG,MALT1,TNFSF12,CD40,FOXP3,TNFRSF4,IL10	1.45332e-07
somatic recombination of immunoglobulin gene segments	16447	3.125	NBN,CD40LG,UNG,PMS2,PRKDC,AICDA,LIG4	1.74405e-07
immune response-regulating cell surface receptor signaling pathway	2768	4.01786	PTPRC,CD19,CD3E,IKBKG,PLCG2,ZAP70,MALT1,CD79A,CD40	1.77222e-07
response to lipopolysaccharide	32496	4.91071	TNFRSF1A,NOD2,MYD88,THBD,TICAM1,STAT5B,PLCG2,NFKBIA,FASLG,STAT1,IL10	2.22215e-07
response to exogenous dsRNA	43330	2.67857	NOD2,CARD9,TICAM1,NFKBIA,TLR3,STAT1	3.18691e-07
defense response to virus	51607	3.125	PTPRC,UNC13D,CARD9,LYST,TICAM1,SAMHD1,NLRP3	3.55082e-07
proteolysis	6508	17.4107	C7,C9,XIAP,MASP1,C3,MASP2,C6,C5,C1R,C1S,C1QC,CFP,CFHR1,ISG15,FCN3,CD46,CASP8,CFH,RBCK1,RNF168,ITCH,CFI,C2,CFD,CR2,C4A,C4B,CFB,ELANE,MALT1,SERPING1,PSMB8,C8G,C1QA,C8A,CASP10,C1QB,C8B,CTSC	3.65654e-07
positive regulation of innate immune response	45089	4.01786	SH2D1A,NOD2,CARD9,MYD88,TICAM1,STAT5B,NFKBIA,TLR3,IL12B	3.72053e-07
regulation of transcription factor activity	51090	5.35714	CARD11,NOD2,MYD88,TICAM1,NFKBIA,TLR3,MALT1,IKBKB,FOXP3,NLRP3,TNFRSF4,IL10	4.16054e-07
antigen receptor-mediated signaling pathway	50851	3.57143	PTPRC,CD19,CD3E,IKBKG,PLCG2,ZAP70,MALT1,CD79A	4.90094e-07
programmed cell death	12501	12.5	PRF1,C9,XIAP,C6,NFKBIA,FASLG,PRKDC,ITGB2,TNFSF12,TNFRSF1A,CXCR4,CASP8,TICAM1,FAS,CD27,RTEL1,TRAF3,IL2RA,FADD,LIG4,STAT1,NLRP3,STK4,ATM,TRAF3IP2,CASP10,LCK,NLRP12	5.04463e-07
regulation of binding	51098	6.25	BLM,TLR3,NFKBIA,MALT1,NLRP3,FOXP3,PRKCD,TNFRSF4,IL10,CARD11,NOD2,MYD88,TICAM1,IKBKB	5.34865e-07
anatomical structure homeostasis	60249	5.35714	DCLRE1C,CORO1A,NBN,DKC1,BLM,RAC2,MRE11A,PRKDC,ACP5,TINF2,TERT,RTEL1	5.57484e-07
positive regulation of leukocyte mediated immunity	2705	3.57143	PTPRC,SH2D1A,NOD2,C3,TAP2,STAT5B,MALT1,IL12B	6.09317e-07
positive regulation of lymphocyte mediated immunity	2708	3.57143	PTPRC,SH2D1A,NOD2,C3,TAP2,STAT5B,MALT1,IL12B	6.09317e-07
thymic T cell selection	45061	2.67857	CARD11,PTPRC,CD3D,CD3E,ZAP70,FAS	8.66184e-07
leukocyte activation during immune response	2366	3.57143	UNC13D,TICAM1,PLCG2,TLR3,STXBP2,IL12B,ADA,RAB27A	9.21635e-07
cell activation during immune response	2263	3.57143	UNC13D,TICAM1,PLCG2,TLR3,STXBP2,IL12B,ADA,RAB27A	9.21635e-07
response to organic substance	10033	13.3929	PRF1,STAT5B,NFKBIA,PRKDC,FASLG,ACP5,TLR3,C1S,IL10,TNFRSF1A,NOD2,MYD88,TAP2,TICAM1,CASP8,FAS,CD27,PIK3R1,CIITA,CARD9,CFB,IL1RN,MALT1,STAT1,STAT3,C1QB,CORO1A,THBD,PLCG2,CTSC	1.26522e-06
apoptosis	6915	12.0536	PRF1,C9,XIAP,C6,NFKBIA,FASLG,ITGB2,TNFSF12,TNFRSF1A,CXCR4,CASP8,TICAM1,FAS,CD27,RTEL1,TRAF3,IL2RA,FADD,LIG4,STAT1,NLRP3,STK4,ATM,TRAF3IP2,CASP10,LCK,NLRP12	1.28697e-06
immune response-activating cell surface receptor signaling pathway	2429	3.57143	PTPRC,CD19,CD3E,IKBKG,PLCG2,ZAP70,MALT1,CD79A	1.63431e-06
positive regulation of macromolecule metabolic process	10604	14.7321	BLM,STAT5B,NFKBIA,PRKDC,TLR3,TNFSF12,IL10,GATA2,TNFRSF1A,NOD2,IL17F,TICAM1,RNF168,ITCH,TINF2,TCF3,DNMT3B,CIITA,PTPRC,IKZF1,CD3E,ELANE,TNFRSF13C,TBX1,CD40,FOXP3,PSMB8,STAT3,CARD11,CARD14,CD81,IL12B,JAK3	1.68524e-06
regulation of DNA recombination	18	3.125	PTPRC,BLM,MRE11A,TNFSF12,CD40,IL10,RTEL1	1.95572e-06
regulation of inflammatory response	50727	4.46429	TNFRSF1A,IL2RA,MASP1,C3,STAT5B,ELANE,NLRP12,SERPING1,ADA,IL10	2.01101e-06
regulation of DNA binding	51101	5.35714	CARD11,NOD2,MYD88,TICAM1,NFKBIA,TLR3,MALT1,IKBKB,FOXP3,NLRP3,TNFRSF4,IL10	2.10272e-06
DNA metabolic process	6259	10.7143	NBN,BLM,UNG,MRE11A,POLE,RAG1,PRKDC,TREX1,RAG2,LIG4,RNASEH2A,MCM4,ATM,DCLRE1C,DKC1,CD40LG,SMARCAL1,PMS2,AICDA,RNF168,DNMT3B,TINF2,RTEL1,TERT	2.36383e-06
regulation of cell proliferation	42127	13.8393	NBN,BLM,STAT5B,NFKBIA,TNFSF12,TNFRSF4,PNP,ADA,IL10,IL12RB1,MYD88,RAC2,TICAM1,ZAP70,ITCH,TINF2,TCF3,PTPRC,IL2RA,CD3E,TNFRSF13B,ELANE,TNFRSF13C,LIG4,CD40,STAT1,FOXP3,CARD11,CORO1A,CD81,IL12B	2.44809e-06
response to ionizing radiation	10212	4.01786	DCLRE1C,PTPRC,THBD,BLM,PRKDC,RNF168,LIG4,DNMT3B,ATM	3.04506e-06
cellular defense response	6968	4.01786	ITK,PRF1,SH2D1A,TRAC,CD19,NCF2,NCF1,TAP2,TNFRSF4	3.45978e-06
positive regulation of immune effector process	2699	3.57143	PTPRC,SH2D1A,NOD2,C3,TAP2,STAT5B,MALT1,IL12B	3.81999e-06
intracellular signaling cascade	7242	18.3036	NBN,BLM,TBK1,STAT5B,C5,FPR1,NFKBIA,TLR3,RFXANK,IL10,BTK,IRAK4,NOD2,RAC2,CXCR4,TICAM1,ZAP70,CD27,PIK3R1,BLNK,RAB27A,RHOH,ITK,PTPRC,PIK3CD,MALT1,STAT1,STK4,PRKCD,STAT3,ATM,STAT2,TYK2,TRAF3IP2,CARD14,IKBKG,PLCG2,CD81,NLRP12,JAK3,IKBKB	4.00071e-06
positive regulation of multicellular organismal process	51240	7.14286	CARD9,IKZF1,STAT5B,TLR3,MALT1,CD40,NLRP3,ADA,CARD11,NOD2,CHD7,MYD88,CD40LG,TICAM1,NLRP12,IL12B	4.33044e-06
positive regulation of adaptive immune response based on somatic recombination of immune receptors built from immunoglobulin superfamily domains	2824	3.125	PTPRC,NOD2,C3,TAP2,TNFRSF13C,MALT1,ADA	4.7965e-06
regulation of interleukin-2 production	32663	3.125	CARD11,CARD9,CD3E,IL17F,STAT5B,MALT1,FOXP3	4.7965e-06
cytokine production	1816	3.57143	IRAK4,NOD2,MYD88,CEBPE,IL17F,IL12B,NLRP3,PRKCD	5.20119e-06
positive regulation of adaptive immune response	2821	3.125	PTPRC,NOD2,C3,TAP2,TNFRSF13C,MALT1,ADA	5.87338e-06
positive regulation of cytokine biosynthetic process	42108	3.57143	CARD11,CD3E,TICAM1,STAT5B,ELANE,TNFRSF13C,TLR3,IL12B	6.9746e-06
regulation of interleukin-2 biosynthetic process	45076	2.67857	CARD11,CARD9,CD3E,IL17F,STAT5B,FOXP3	7.26917e-06
T cell selection	45058	2.67857	CARD11,PTPRC,CD3D,CD3E,ZAP70,FAS	7.26917e-06
homeostatic process	42592	12.9464	C7,NBN,BLM,MRE11A,SLC37A4,STAT5B,ACP5,PRKDC,DKC1,RAC2,CXCR4,FAS,TINF2,TERT,RTEL1,PTPRC,IL2RA,TTC7A,TNFRSF13B,ELANE,TNFRSF13C,FOXP3,STAT3,DCLRE1C,CORO1A,LCK,PLCG2,IKBKG,IKBKB	8.35546e-06
positive regulation of molecular function	44093	11.1607	C9,C6,C5,FPR1,TLR3,IL10,NOD2,MYD88,CXCR4,TICAM1,PTPRC,ELANE,STIM1,MALT1,NLRP3,STAT1,PSMB8,CARD11,CARD14,LCK,CD81,PLCG2,IKBKG,NLRP12,IKBKB	8.4016e-06
positive regulation of alpha-beta T cell differentiation	46638	2.67857	IKZF1,ZAP70,IL2RG,PNP,ADA,AP3B1	9.57387e-06
natural killer cell activation	30101	2.67857	UNC13D,IKZF1,STAT5B,IL21R,IL12B,RAB27A	1.24123e-05
regulation of establishment of protein localization	70201	4.91071	NOD2,CD40LG,NLRP12,NFKBIA,CD40,FOXP3,NLRP3,TNFRSF4,CD27,IL10,PIK3R1	1.44211e-05
regulation of interleukin-6 production	32675	3.125	NOD2,CARD9,TICAM1,IL17F,NLRP12,TLR3,IL10	1.45921e-05
negative regulation of response to stimulus	48585	4.46429	PTPRC,IL2RA,MASP1,ELANE,SERPING1,FOXP3,PRKCD,SPINK5,ADA,IL10	1.96612e-05
T cell receptor signaling pathway	50852	2.67857	PTPRC,CD3E,IKBKG,PLCG2,ZAP70,MALT1	2.00271e-05
positive regulation of developmental process	51094	7.14286	PTPRC,IL2RA,IKZF1,STAT5B,TNFSF12,LIG4,PNP,ADA,GATA2,TNFRSF1A,ZAP70,IL2RG,GFI1,DNMT3B,CD27,AP3B1	2.07963e-05
regulation of B cell mediated immunity	2712	2.67857	PTPRC,NOD2,C3,TNFSF12,CD40,IL10	2.49888e-05
regulation of immunoglobulin mediated immune response	2889	2.67857	PTPRC,NOD2,C3,TNFSF12,CD40,IL10	2.49888e-05
regulation of protein secretion	50708	3.57143	NOD2,CD40LG,NLRP12,CD40,FOXP3,NLRP3,TNFRSF4,IL10	2.50743e-05
regulation of alpha-beta T cell differentiation	46637	2.67857	IKZF1,ZAP70,IL2RG,PNP,ADA,AP3B1	3.08551e-05
response to dsRNA	43331	2.67857	NOD2,CARD9,TICAM1,NFKBIA,TLR3,STAT1	3.08551e-05
positive regulation of transcription factor activity	51091	3.57143	CARD11,NOD2,MYD88,TICAM1,TLR3,MALT1,IKBKB,IL10	3.13977e-05
positive regulation of NF-kappaB transcription factor activity	51092	3.125	CARD11,NOD2,MYD88,TICAM1,TLR3,MALT1,IKBKB	3.16372e-05
immunoglobulin production during immune response	2381	2.23214	NBN,NOD2,CD40LG,AICDA,LIG4	3.22702e-05
regulation of alpha-beta T cell proliferation	46640	2.23214	PTPRC,BLM,CD3E,ZAP70,ITCH	3.22702e-05
positive regulation of transport	51050	6.25	ORAI1,C3,STIM1,NFKBIA,NLRP3,TNFRSF4,IL10,GATA2,NOD2,UNC13D,PLCG2,NLRP12,PIK3R1,CD27	3.36556e-05
regulation of immunoglobulin production	2637	2.67857	PTPRC,CD40LG,TNFSF12,CD40,TNFRSF4,IL10	3.77359e-05
regulation of protein localization	32880	4.91071	NOD2,CD40LG,NLRP12,NFKBIA,CD40,FOXP3,NLRP3,TNFRSF4,CD27,IL10,PIK3R1	4.5142e-05
regulation of protein transport	51223	4.46429	NOD2,CD40LG,NLRP12,NFKBIA,CD40,FOXP3,NLRP3,TNFRSF4,CD27,IL10	5.58764e-05
regulation of DNA metabolic process	51052	4.46429	PTPRC,NBN,BLM,MRE11A,RNF168,TNFSF12,CD40,TINF2,IL10,RTEL1	5.58764e-05
positive regulation of tumor necrosis factor production	32760	2.23214	NOD2,CARD9,MYD88,TICAM1,TLR3	6.01638e-05
regulation of cytokine secretion	50707	2.67857	NOD2,NLRP12,FOXP3,NLRP3,TNFRSF4,IL10	7.78406e-05
regulation of B cell differentiation	45577	2.23214	CARD11,PTPRC,STAT5B,IL2RG,CD27	7.9274e-05
positive regulation of DNA binding	43388	3.57143	CARD11,NOD2,MYD88,TICAM1,TLR3,MALT1,IKBKB,IL10	8.58205e-05
regulation of tumor necrosis factor production	32680	2.67857	NOD2,CARD9,MYD88,TICAM1,TLR3,IL10	9.16805e-05
pattern recognition receptor signaling pathway	2221	2.23214	NOD2,MYD88,TICAM1,NFKBIA,TLR3	0.000102446
negative regulation of programmed cell death	43069	7.58929	XIAP,STAT5B,RAG1,NFKBIA,MALT1,LIG4,ATM,IL10,ADA,MYD88,CD40LG,PLCG2,FAS,IKBKB,RTEL1,CD27,TERT	0.000109578
negative regulation of cell death	60548	7.58929	XIAP,STAT5B,RAG1,NFKBIA,MALT1,LIG4,ATM,IL10,ADA,MYD88,CD40LG,PLCG2,FAS,IKBKB,RTEL1,CD27,TERT	0.000113928
lymphocyte activation during immune response	2285	2.23214	UNC13D,PLCG2,IL12B,ADA,RAB27A	0.000130167
regulation of NF-kappaB import into nucleus	42345	2.23214	NLRP12,NFKBIA,NLRP3,CD27,IL10	0.000130167
homeostasis of number of cells	48872	4.01786	CORO1A,IL2RA,TNFRSF13B,IKBKG,STAT5B,TNFRSF13C,FAS,IKBKB,FOXP3	0.000132376
blood coagulation	7596	4.01786	C9,THBD,CD40LG,CD59,SERPING1,CD40,WAS,RAB27A,AP3B1	0.000152046
coagulation	50817	4.01786	C9,THBD,CD40LG,CD59,SERPING1,CD40,WAS,RAB27A,AP3B1	0.000152046
innate immune response-activating signal transduction	2758	2.23214	NOD2,MYD88,TICAM1,NFKBIA,TLR3	0.00016294
activation of innate immune response	2218	2.23214	NOD2,MYD88,TICAM1,NFKBIA,TLR3	0.00016294
positive regulation of binding	51099	3.57143	CARD11,NOD2,MYD88,TICAM1,TLR3,MALT1,IKBKB,IL10	0.000170868
negative thymic T cell selection	45060	1.78571	PTPRC,CD3E,ZAP70,FAS	0.00017896
positive regulation of cell differentiation	45597	5.80357	PTPRC,IL2RA,IKZF1,STAT5B,LIG4,PNP,ADA,ZAP70,IL2RG,GFI1,DNMT3B,CD27,AP3B1	0.000185864
regulation of gene-specific transcription	32583	4.46429	CIITA,GATA2,IKZF1,NFKBIA,PRKDC,GFI1,FOXP3,TCF3,TNFRSF4,IL10	0.000194133
hemostasis	7599	4.01786	C9,THBD,CD40LG,CD59,SERPING1,CD40,WAS,RAB27A,AP3B1	0.000225999
response to radiation	9314	5.35714	DCLRE1C,UNC119,PTPRC,THBD,BLM,ELANE,PRKDC,RNF168,LIG4,IL12B,DNMT3B,ATM	0.000227078
T cell homeostasis	43029	2.23214	CORO1A,IL2RA,STAT5B,FAS,FOXP3	0.000245721
positive regulation of leukocyte mediated cytotoxicity	1912	2.23214	PTPRC,SH2D1A,TAP2,STAT5B,IL12B	0.000245721
regulation of secretion	51046	5.35714	NOD2,UNC13D,CHD7,CD40LG,NLRP12,STXBP2,CD40,FOXP3,NLRP3,TNFRSF4,ADA,IL10	0.000247516
negative T cell selection	43383	1.78571	PTPRC,CD3E,ZAP70,FAS	0.000265458
positive regulation of alpha-beta T cell proliferation	46641	1.78571	PTPRC,BLM,CD3E,ZAP70	0.000265458
anti-apoptosis	6916	5.35714	MYD88,XIAP,CD40LG,STAT5B,NFKBIA,MALT1,FAS,IKBKB,TERT,CD27,IL10,RTEL1	0.000295819
negative regulation of apoptosis	43066	7.14286	XIAP,STAT5B,RAG1,NFKBIA,MALT1,LIG4,ATM,IL10,ADA,MYD88,CD40LG,FAS,IKBKB,RTEL1,CD27,TERT	0.00030925
negative regulation of protein transport	51224	2.67857	NLRP12,NFKBIA,FOXP3,NLRP3,TNFRSF4,IL10	0.000318056
cell proliferation	8283	8.03571	PTPRC,NBN,IL2RA,FOXN1,MALT1,TBX1,CD40,RAG2,LIG4,TNFRSF4,PRKCD,IL10,SBDS,DKC1,CXCR4,CD40LG,CD81,CD79A	0.000330362
double-strand break repair	6302	3.125	DCLRE1C,NBN,BLM,MRE11A,PRKDC,RNF168,LIG4	0.000332635
negative regulation of cytokine secretion	50710	1.78571	NLRP12,FOXP3,TNFRSF4,IL10	0.000375017
V(D)J recombination	33151	1.78571	RAG1,PRKDC,LIG4,RAG2	0.000375017
regulation of cellular localization	60341	5.80357	STXBP2,NFKBIA,CD40,NLRP3,FOXP3,TNFRSF4,IL10,NOD2,CHD7,UNC13D,CD40LG,NLRP12,CD27	0.000385772
cell killing	1906	2.23214	UNC13D,APOL1,C9,LYST,RAB27A	0.000421084
positive regulation of cell killing	31343	2.23214	PTPRC,SH2D1A,TAP2,STAT5B,IL12B	0.000421084
regulation of leukocyte mediated cytotoxicity	1910	2.23214	PTPRC,SH2D1A,TAP2,STAT5B,IL12B	0.000495413
negative regulation of immune response	50777	2.23214	PTPRC,MASP1,SERPING1,FOXP3,SPINK5	0.000495413
B cell homeostasis	1782	1.78571	TNFRSF13B,IKBKG,TNFRSF13C,IKBKB	0.000509929
regulation of specific transcription from RNA polymerase II promoter	10551	3.57143	CIITA,GATA2,IKZF1,NFKBIA,PRKDC,GFI1,FOXP3,TCF3	0.000540562
peptidyl-tyrosine phosphorylation	18108	2.67857	TYK2,IL12RB1,ZAP70,JAK3,STAT1,BTK	0.000615823
positive regulation of cellular biosynthetic process	31328	10.2679	CIITA,IKZF1,BLM,CD3E,STAT5B,ELANE,TNFRSF13C,NFKBIA,PRKDC,TLR3,TBX1,FOXP3,IL10,STAT3,CARD11,GATA2,TNFRSF1A,NOD2,TICAM1,IL17F,IL12B,JAK3,TCF3	0.000669385
natural killer cell activation during immune response	2323	1.33929	UNC13D,IL12B,RAB27A	0.000672151
somatic diversification of immunoglobulins during immune response	2208	1.78571	NBN,CD40LG,AICDA,LIG4	0.00067237
regulation of activated T cell proliferation	46006	1.78571	IL2RA,STAT5B,IL12B,FOXP3	0.00067237
regulation of antigen receptor-mediated signaling pathway	50854	1.78571	PTPRC,LCK,MALT1,ADA	0.00067237
regulation of humoral immune response	2920	1.78571	PTPRC,NOD2,MASP1,SERPING1	0.00067237
somatic recombination of immunoglobulin genes during immune response	2204	1.78571	NBN,CD40LG,AICDA,LIG4	0.00067237
telomere maintenance via telomere lengthening	10833	1.78571	DKC1,MRE11A,TINF2,TERT	0.00067237
isotype switching	45190	1.78571	NBN,CD40LG,AICDA,LIG4	0.00067237
regulation of response to external stimulus	32101	4.46429	TNFRSF1A,IL2RA,MASP1,C3,STAT5B,ELANE,NLRP12,SERPING1,ADA,IL10	0.000685264
peptidyl-tyrosine modification	18212	2.67857	TYK2,IL12RB1,ZAP70,JAK3,STAT1,BTK	0.000750758
regulation of cell killing	31341	2.23214	PTPRC,SH2D1A,TAP2,STAT5B,IL12B	0.000774016
positive regulation of biosynthetic process	9891	10.2679	CIITA,IKZF1,BLM,CD3E,STAT5B,ELANE,TNFRSF13C,NFKBIA,PRKDC,TLR3,TBX1,FOXP3,IL10,STAT3,CARD11,GATA2,TNFRSF1A,NOD2,TICAM1,IL17F,IL12B,JAK3,TCF3	0.000810491
superoxide anion generation	42554	1.78571	CYBA,CYBB,NCF2,NCF1	0.0008644
activation of NF-kappaB-inducing kinase activity	7250	1.78571	CARD14,IKBKG,TLR3,MALT1	0.0008644
respiratory burst	45730	1.78571	CYBA,CYBB,NCF2,NCF1	0.0008644
regulation of isotype switching	45191	1.78571	PTPRC,TNFSF12,CD40,IL10	0.0008644
positive regulation of macromolecule biosynthetic process	10557	9.82143	CIITA,IKZF1,BLM,CD3E,STAT5B,ELANE,TNFRSF13C,NFKBIA,PRKDC,TLR3,TBX1,FOXP3,IL10,STAT3,CARD11,GATA2,TNFRSF1A,TICAM1,IL17F,JAK3,IL12B,TCF3	0.000891585
regulation of transcription factor import into nucleus	42990	2.23214	NLRP12,NFKBIA,NLRP3,CD27,IL10	0.00101189
regulation of interferon-gamma production	32649	2.23214	NOD2,TNFRSF13C,TLR3,IL12B,FOXP3	0.00101189
toll-like receptor signaling pathway	2224	1.78571	MYD88,TICAM1,NFKBIA,TLR3	0.00108797
response to cytokine stimulus	34097	3.125	CIITA,CORO1A,MYD88,CASP8,ACP5,STAT1,STAT3	0.00121717
regulation of caspase activity	43281	3.125	C9,C6,LCK,NLRP12,RAG1,STAT1,NLRP3	0.00121717
DNA repair	6281	5.80357	NBN,BLM,MRE11A,UNG,POLE,TREX1,PRKDC,LIG4,ATM,DCLRE1C,PMS2,RNF168,RTEL1	0.00126917
activation of caspase activity	6919	2.67857	C9,C6,LCK,NLRP12,STAT1,NLRP3	0.00128902
negative regulation of lymphocyte activation	51250	2.67857	IL2RA,TNFRSF13B,ITCH,FAS,FOXP3,IL10	0.00128902
negative regulation of lymphocyte proliferation	50672	2.23214	IL2RA,TNFRSF13B,ITCH,FOXP3,IL10	0.00129692
negative regulation of mononuclear cell proliferation	32945	2.23214	IL2RA,TNFRSF13B,ITCH,FOXP3,IL10	0.00129692
negative regulation of leukocyte proliferation	70664	2.23214	IL2RA,TNFRSF13B,ITCH,FOXP3,IL10	0.00129692
response to muramyl dipeptide	32495	1.33929	NOD2,CARD9,NFKBIA	0.00133093
regulation of body fluid levels	50878	4.01786	C9,THBD,CD40LG,CD59,SERPING1,CD40,WAS,RAB27A,AP3B1	0.00133263
response to abiotic stimulus	9628	6.69643	PTPRC,UNC119,BLM,ELANE,PRKDC,TLR3,LIG4,STAT1,ATM,DCLRE1C,THBD,RNF168,IL12B,GFI1,DNMT3B	0.00139796
regulation of endopeptidase activity	52548	3.125	C9,C6,LCK,NLRP12,RAG1,STAT1,NLRP3	0.00147726
induction of apoptosis by extracellular signals	8624	3.57143	CASP10,CD3E,TICAM1,CASP8,FASLG,FADD,FAS,BTK	0.00152427
defense response to bacterium	42742	3.57143	CFP,TNFRSF1A,NOD2,CARD9,CEBPE,LYST,TLR3,IL10	0.00152427
negative regulation of protein secretion	50709	1.78571	NLRP12,FOXP3,TNFRSF4,IL10	0.00163699
negative regulation of immune effector process	2698	1.78571	PTPRC,MASP1,SERPING1,FOXP3	0.00163699
negative regulation of NF-kappaB transcription factor activity	32088	1.78571	NOD2,NFKBIA,FOXP3,NLRP3	0.00163699
cytokine biosynthetic process	42089	1.78571	MYD88,CEBPE,IL17F,IL12B	0.00163699
leukocyte migration	50900	2.67857	CORO1A,SBDS,LYST,ELANE,ITGB2,IL10	0.0016456
negative regulation of leukocyte activation	2695	2.67857	IL2RA,TNFRSF13B,ITCH,FAS,FOXP3,IL10	0.0016456
negative regulation of cellular protein metabolic process	32269	4.46429	PTPRC,MASP1,NLRP12,SERPING1,FOXP3,TINF2,PRKCD,DNMT3B,PSMB8,IL10	0.00164785
positive regulation of nitrogen compound metabolic process	51173	9.375	CIITA,PTPRC,IKZF1,BLM,STAT5B,NFKBIA,PRKDC,TBX1,TNFSF12,CD40,FOXP3,IL10,STAT3,GATA2,TNFRSF1A,TICAM1,IL17F,RNF168,JAK3,TCF3,TINF2	0.00176142
regulation of phosphorylation	42325	7.58929	PTPRC,BLM,CD3E,C5,ELANE,FPR1,TLR3,MALT1,ITGB2,TNFRSF4,PRKCD,NOD2,CARD14,CXCR4,CD81,IKBKG,NLRP12	0.00188058
regulation of peptidase activity	52547	3.125	C9,C6,LCK,NLRP12,RAG1,STAT1,NLRP3	0.00188747
negative regulation of binding	51100	2.67857	NOD2,NFKBIA,FOXP3,NLRP3,TNFRSF4,PRKCD	0.00192042
positive regulation of caspase activity	43280	2.67857	C9,C6,LCK,NLRP12,STAT1,NLRP3	0.00192042
positive regulation of peptidase activity	10952	2.67857	C9,C6,LCK,NLRP12,STAT1,NLRP3	0.00192042
positive regulation of JNK cascade	46330	1.78571	NOD2,CARD9,TLR3,CD27	0.00196582
positive regulation of calcium-mediated signaling	50850	1.78571	CD8A,CD3E,ZAP70,ADA	0.00196582
cytokine metabolic process	42107	1.78571	MYD88,CEBPE,IL17F,IL12B	0.00196582
regulation of interleukin-12 production	32655	1.78571	NOD2,CD40LG,CD40,IL10	0.00196582
negative regulation of defense response	31348	2.23214	IL2RA,ELANE,SERPING1,ADA,IL10	0.00202699
negative regulation of protein metabolic process	51248	4.46429	PTPRC,MASP1,NLRP12,SERPING1,FOXP3,TINF2,PRKCD,DNMT3B,PSMB8,IL10	0.00214051
B cell lineage commitment	2326	1.33929	PRKDC,RAG2,TCF3	0.00219619
positive regulation of antigen receptor-mediated signaling pathway	50857	1.33929	PTPRC,LCK,ADA	0.00219619
phosphorylation	16310	10.7143	PTPRC,ITK,TBK1,TAZ,C5,PIK3CD,FPR1,PRKDC,STAT1,STK4,PRKCD,ATM,BTK,TYK2,IRAK4,IL12RB1,CXCR4,LCK,CD81,ZAP70,MVK,JAK3,IKBKB,PIK3R1	0.00219666
negative regulation of cell activation	50866	2.67857	IL2RA,TNFRSF13B,ITCH,FAS,FOXP3,IL10	0.00222739
leukocyte chemotaxis	30595	2.23214	CORO1A,SBDS,LYST,ITGB2,IL10	0.00224619
protein amino acid phosphorylation	6468	9.375	PTPRC,ITK,TBK1,C5,PIK3CD,FPR1,PRKDC,STAT1,STK4,PRKCD,ATM,BTK,TYK2,IRAK4,IL12RB1,CXCR4,LCK,CD81,ZAP70,JAK3,IKBKB	0.00264773
cell chemotaxis	60326	2.23214	CORO1A,SBDS,LYST,ITGB2,IL10	0.00273257
positive regulation of interleukin-6 production	32755	1.78571	NOD2,CARD9,TICAM1,TLR3	0.00273983
regulation of phosphorus metabolic process	51174	7.58929	PTPRC,BLM,CD3E,C5,ELANE,FPR1,TLR3,MALT1,ITGB2,TNFRSF4,PRKCD,NOD2,CARD14,CXCR4,CD81,IKBKG,NLRP12	0.00280377
regulation of phosphate metabolic process	19220	7.58929	PTPRC,BLM,CD3E,C5,ELANE,FPR1,TLR3,MALT1,ITGB2,TNFRSF4,PRKCD,NOD2,CARD14,CXCR4,CD81,IKBKG,NLRP12	0.00280377
positive regulation of nucleobase,nucleoside,nucleotide and nucleic acid metabolic process	45935	8.92857	CIITA,PTPRC,IKZF1,BLM,STAT5B,NFKBIA,PRKDC,TBX1,TNFSF12,CD40,FOXP3,IL10,STAT3,GATA2,TNFRSF1A,IL17F,RNF168,JAK3,TCF3,TINF2	0.00285215
taxis	42330	4.01786	CORO1A,SBDS,RAC2,CXCR4,LYST,C5,FPR1,ITGB2,IL10	0.00296055
chemotaxis	6935	4.01786	CORO1A,SBDS,RAC2,CXCR4,LYST,C5,FPR1,ITGB2,IL10	0.00296055
negative regulation of cytokine biosynthetic process	42036	1.78571	ELANE,NLRP12,FOXP3,IL10	0.00318781
regulation of calcium-mediated signaling	50848	1.78571	CD8A,CD3E,ZAP70,ADA	0.00318781
Peyer's patch development	48541	1.33929	IKZF1,STAT5B,ADA	0.00326161
positive regulation of interleukin-12 production	32735	1.33929	NOD2,CD40LG,CD40	0.00326161
complement activation,lectin pathway	1867	1.33929	MASP1,FCN3,MASP2	0.00326161
mucosal-associated lymphoid tissue development	48537	1.33929	IKZF1,STAT5B,ADA	0.00326161
mature B cell differentiation	2335	1.33929	PLCG2,MALT1,ADA	0.00326161
positive regulation of protein secretion	50714	2.23214	NOD2,NLRP12,NLRP3,TNFRSF4,IL10	0.00328658
positive regulation of protein transport	51222	2.67857	NOD2,NLRP12,NLRP3,TNFRSF4,CD27,IL10	0.00336255
regulation of peptidyl-tyrosine phosphorylation	50730	2.67857	PTPRC,NOD2,CD3E,CD81,ITGB2,PRKCD	0.0035858
positive regulation of stress-activated protein kinase signaling pathway	70304	1.78571	NOD2,CARD9,TLR3,CD27	0.00367816
regulation of T cell mediated immunity	2709	1.78571	PTPRC,TAP2,MALT1,FOXP3	0.00367816
cytokine-mediated signaling pathway	19221	2.67857	IRAK4,TNFRSF1A,STAT5B,JAK3,STAT1,STAT3	0.00406392
regulation of myeloid cell differentiation	45637	2.67857	IKZF1,STAT5B,NFKBIA,TLR3,FAS,C1QC	0.00406392
protein complex biogenesis	70271	7.58929	CD3G,BLM,CD3E,TAZ,MALT1,FADD,CD40,NLRP3,WAS,TAPBP,TNFRSF1A,CYBA,NOD2,TAP2,CASP8,FAS,WIPF1	0.00415359
protein complex assembly	6461	7.58929	CD3G,BLM,CD3E,TAZ,MALT1,FADD,CD40,NLRP3,WAS,TAPBP,TNFRSF1A,CYBA,NOD2,TAP2,CASP8,FAS,WIPF1	0.00415359
activation of pro-apoptotic gene products	8633	1.78571	CASP8,FASLG,FADD,FAS	0.00421206
initiation of viral infection	19059	1.78571	CXCR4,CD81,ITCH,LIG4	0.00421206
regulation of protein import into nucleus	42306	2.23214	NLRP12,NFKBIA,NLRP3,CD27,IL10	0.00425378
response to DNA damage stimulus	6974	6.25	NBN,XIAP,BLM,UNG,MRE11A,POLE,TREX1,PRKDC,LIG4,ATM,DCLRE1C,PMS2,RNF168,RTEL1	0.00441257
positive thymic T cell selection	45059	1.33929	PTPRC,CD3D,ZAP70	0.00452101
response to peptidoglycan	32494	1.33929	NOD2,CARD9,NFKBIA	0.00452101
positive regulation of B cell differentiation	45579	1.33929	STAT5B,IL2RG,CD27	0.00452101
negative regulation of NF-kappaB import into nucleus	42347	1.33929	NFKBIA,NLRP3,IL10	0.00452101
negative regulation of transcription factor activity	43433	2.23214	NOD2,NFKBIA,FOXP3,NLRP3,TNFRSF4	0.00461458
positive regulation of cytokine secretion	50715	1.78571	NOD2,NLRP12,NLRP3,IL10	0.00479061
regulation of protein modification process	31399	5.35714	PTPRC,NOD2,CARD14,CD3E,CD81,NLRP12,ITGB2,FOXP3,TINF2,PRKCD,DNMT3B,PSMB8	0.00519923
positive regulation of catalytic activity	43085	7.58929	PTPRC,C9,C6,C5,ELANE,FPR1,TLR3,MALT1,NLRP3,STAT1,PSMB8,CARD14,CXCR4,LCK,CD81,IKBKG,NLRP12	0.00548357
regulation of cellular protein metabolic process	32268	7.14286	PTPRC,MASP1,CD3E,NFKBIA,ITGB2,SERPING1,FOXP3,PRKCD,PSMB8,IL10,NOD2,CARD14,CD81,NLRP12,DNMT3B,TINF2	0.00551675
phagocytosis	6909	2.23214	GATA2,CORO1A,UNC13D,CEBPE,ELANE	0.00581914
positive regulation of MAPKKK cascade	43410	2.23214	PTPRC,NOD2,CARD9,TLR3,CD27	0.00581914
growth hormone receptor signaling pathway	60396	1.33929	STAT5B,STAT3,PIK3R1	0.00596836
natural killer cell mediated immunity	2228	1.33929	UNC13D,LYST,RAB27A	0.00596836
natural killer cell mediated cytotoxicity	42267	1.33929	UNC13D,LYST,RAB27A	0.00596836
superoxide metabolic process	6801	1.78571	CYBA,CYBB,NCF2,NCF1	0.00608566
phosphate metabolic process	6796	11.6071	TBK1,C5,FPR1,ACP5,PRKDC,G6PC3,BTK,IRAK4,IL12RB1,CXCR4,ZAP70,PIK3R1,PTPRC,ITK,PIK3CD,TAZ,STAT1,STK4,PRKCD,ATM,TYK2,CD81,LCK,MVK,JAK3,IKBKB	0.00616179
phosphorus metabolic process	6793	11.6071	TBK1,C5,FPR1,ACP5,PRKDC,G6PC3,BTK,IRAK4,IL12RB1,CXCR4,ZAP70,PIK3R1,PTPRC,ITK,PIK3CD,TAZ,STAT1,STK4,PRKCD,ATM,TYK2,CD81,LCK,MVK,JAK3,IKBKB	0.00616179
positive regulation of protein kinase activity	45860	4.46429	PTPRC,CARD14,CXCR4,IKBKG,C5,CD81,ELANE,FPR1,TLR3,MALT1	0.00675933
negative regulation of DNA binding	43392	2.23214	NOD2,NFKBIA,FOXP3,NLRP3,TNFRSF4	0.0072169
negative regulation of T cell proliferation	42130	1.78571	IL2RA,ITCH,FOXP3,IL10	0.00757055
T cell proliferation	42098	1.78571	PTPRC,CXCR4,MALT1,TNFRSF4	0.00757055
response to growth hormone stimulus	60416	1.33929	STAT5B,STAT3,PIK3R1	0.00759776
positive regulation of isotype switching	45830	1.33929	PTPRC,TNFSF12,CD40	0.00759776
positive T cell selection	43368	1.33929	PTPRC,CD3D,ZAP70	0.00759776
positive regulation of activated T cell proliferation	42104	1.33929	IL2RA,STAT5B,IL12B	0.00759776
positive regulation of DNA recombination	45911	1.33929	PTPRC,TNFSF12,CD40	0.00759776
regulation of immunoglobulin secretion	51023	1.33929	CD40LG,CD40,TNFRSF4	0.00759776
B cell receptor signaling pathway	50853	1.33929	PTPRC,CD19,CD79A	0.00759776
negative regulation of organelle organization	10639	2.67857	CORO1A,SBDS,FOXP3,TINF2,DNMT3B,ATM	0.00792814
DNA replication	6260	4.01786	DKC1,BLM,MRE11A,POLE,TREX1,LIG4,RNASEH2A,MCM4,TERT	0.00820196
regulation of intracellular protein transport	33157	2.23214	NLRP12,NFKBIA,NLRP3,CD27,IL10	0.00826205
wound healing	42060	4.01786	C9,THBD,CD40LG,CD59,SERPING1,CD40,WAS,RAB27A,AP3B1	0.00845964
positive regulation of kinase activity	33674	4.46429	PTPRC,CARD14,CXCR4,IKBKG,C5,CD81,ELANE,FPR1,TLR3,MALT1	0.00846584
cell migration	16477	4.91071	CORO1A,SBDS,CXCR4,LYST,ELANE,PRKDC,TBX1,ITGB2,TNFSF12,IL12B,IL10	0.00915442
negative regulation of protein modification process	31400	3.125	PTPRC,NLRP12,FOXP3,TINF2,PRKCD,DNMT3B,PSMB8	0.00927065
negative regulation of secretion	51048	2.23214	NLRP12,FOXP3,TNFRSF4,ADA,IL10	0.00940178
regulation of T cell receptor signaling pathway	50856	1.33929	LCK,MALT1,ADA	0.00940344
double-strand break repair via nonhomologous end joining	6303	1.33929	MRE11A,PRKDC,LIG4	0.00940344
regulation of myeloid leukocyte mediated immunity	2886	1.33929	UNC13D,C3,STXBP2	0.00940344
leukocyte mediated cytotoxicity	1909	1.33929	UNC13D,LYST,RAB27A	0.00940344
regulation of chemokine biosynthetic process	45073	1.33929	TICAM1,ELANE,TLR3	0.00940344
lymphocyte apoptosis	70227	1.33929	TRAF3IP2,IL2RA,FAS	0.00940344
positive regulation of DNA metabolic process	51054	2.23214	PTPRC,RNF168,TNFSF12,CD40,TINF2	0.0100081
positive regulation of gene-specific transcription	43193	2.67857	GATA2,NFKBIA,PRKDC,FOXP3,TCF3,IL10	0.0101104
negative regulation of myeloid cell differentiation	45638	1.78571	STAT5B,NFKBIA,TLR3,C1QC	0.0101669
positive regulation of inflammatory response	50729	1.78571	TNFRSF1A,C3,STAT5B,NLRP12	0.0101669
positive regulation of transcription from RNA polymerase II promoter	45944	5.80357	CIITA,IKZF1,STAT5B,PRKDC,NFKBIA,TBX1,FOXP3,STAT3,TNFRSF1A,GATA2,IL17F,JAK3,TCF3	0.0105463
positive regulation of specific transcription from RNA polymerase II promoter	10552	2.23214	GATA2,NFKBIA,PRKDC,FOXP3,TCF3	0.0106392
positive regulation of transferase activity	51347	4.46429	PTPRC,CARD14,CXCR4,IKBKG,C5,CD81,ELANE,FPR1,TLR3,MALT1	0.0107705
negative regulation of inflammatory response	50728	1.78571	IL2RA,ELANE,ADA,IL10	0.0111332
regulation of nucleocytoplasmic transport	46822	2.23214	NLRP12,NFKBIA,NLRP3,CD27,IL10	0.0112955
telomere maintenance via telomerase	7004	1.33929	DKC1,MRE11A,TERT	0.0113798
lipopolysaccharide-mediated signaling pathway	31663	1.33929	TICAM1,NFKBIA,STAT1	0.0113798
positive regulation of immunoglobulin mediated immune response	2891	1.33929	PTPRC,NOD2,C3	0.0113798
positive regulation of B cell mediated immunity	2714	1.33929	PTPRC,NOD2,C3	0.0113798
positive regulation of interferon-gamma biosynthetic process	45078	1.33929	TNFRSF13C,TLR3,IL12B	0.0113798
chordate embryonic development	43009	5.35714	GATA2,SBDS,NBN,CHD7,C6,C5,CASP8,PRKDC,TBX1,LIG4,ATM,ADA	0.0118839
embryonic development ending in birth or egg hatching	9792	5.35714	GATA2,SBDS,NBN,CHD7,C6,C5,CASP8,PRKDC,TBX1,LIG4,ATM,ADA	0.0125707
regulation of lymphocyte apoptosis	70228	1.33929	RAG1,ADA,IL10	0.0135213
positive regulation of interleukin-1 beta secretion	50718	1.33929	NOD2,NLRP12,NLRP3	0.0135213
leukocyte degranulation	43299	1.33929	UNC13D,STXBP2,RAB27A	0.0135213
regulation of angiogenesis	45765	2.23214	TNFRSF1A,GATA2,IL17F,TNFSF12,SPINK5	0.0149665
negative regulation of macromolecule metabolic process	10605	8.92857	CIITA,PTPRC,MASP1,IKZF1,BLM,RFX5,ELANE,SERPING1,FOXP3,TNFRSF4,PRKCD,IL10,PSMB8,STAT3,IRF8,NLRP12,GFI1,DNMT3B,TINF2,ADAR	0.0151913
chromosome organization	51276	6.69643	NBN,BLM,MRE11A,PRKDC,LIG4,FOXP3,DCLRE1C,CHD7,DKC1,SMARCAL1,RNF168,DNMT3B,TINF2,RTEL1,TERT	0.0153171
regulation of protein kinase activity	45859	5.35714	PTPRC,CARD14,BLM,CXCR4,IKBKG,C5,CD81,ELANE,FPR1,TLR3,MALT1,TNFRSF4	0.0155217
response to ethanol	45471	2.23214	TNFRSF1A,PRF1,STAT5B,CD27,STAT3	0.0157807
regulation of interferon-gamma biosynthetic process	45072	1.33929	TNFRSF13C,TLR3,IL12B	0.0158225
regulation of interleukin-1 beta secretion	50706	1.33929	NOD2,NLRP12,NLRP3	0.0158225
positive regulation of interleukin-2 biosynthetic process	45086	1.33929	CARD11,CD3E,STAT5B	0.0158225
regulation of protein amino acid phosphorylation	1932	3.57143	PTPRC,NOD2,CARD14,CD3E,CD81,NLRP12,ITGB2,PRKCD	0.0159633
protein oligomerization	51259	3.57143	TNFRSF1A,NOD2,BLM,CASP8,MALT1,FADD,FAS,NLRP3	0.0164587
negative regulation of transport	51051	3.125	NLRP12,NFKBIA,FOXP3,NLRP3,TNFRSF4,ADA,IL10	0.0164959
in utero embryonic development	1701	3.57143	GATA2,SBDS,NBN,CHD7,C6,C5,LIG4,ADA	0.0173832
localization of cell	51674	4.91071	CORO1A,SBDS,CXCR4,LYST,ELANE,PRKDC,TBX1,ITGB2,TNFSF12,IL12B,IL10	0.0181594
cell motility	48870	4.91071	CORO1A,SBDS,CXCR4,LYST,ELANE,PRKDC,TBX1,ITGB2,TNFSF12,IL12B,IL10	0.0181594
positive regulation of interleukin-1 beta production	32731	1.33929	NOD2,NLRP12,NLRP3	0.0182783
non-recombinational repair	726	1.33929	MRE11A,PRKDC,LIG4	0.0182783
regulation of interleukin-6 biosynthetic process	45408	1.33929	CARD9,IL17F,NLRP12	0.0182783
positive regulation of interleukin-1 secretion	50716	1.33929	NOD2,NLRP12,NLRP3	0.0182783
pseudouridine synthesis	1522	1.33929	DKC1,NHP2,NOP10	0.0182783
antigen processing and presentation of exogenous antigen	19884	1.33929	TAP2,TAPBP,AP3B1	0.0182783
negative regulation of transcription factor import into nucleus	42992	1.33929	NFKBIA,NLRP3,IL10	0.0182783
alpha-beta T cell differentiation	46632	1.33929	BLM,ZAP70,IL12B	0.0182783
positive regulation of MAP kinase activity	43406	2.67857	PTPRC,CXCR4,C5,CD81,ELANE,FPR1	0.0190463
negative regulation of cytokine production	1818	1.78571	NOD2,NLRP12,FOXP3,IL10	0.0193517
regulation of kinase activity	43549	5.35714	PTPRC,CARD14,BLM,CXCR4,IKBKG,C5,CD81,ELANE,FPR1,TLR3,MALT1,TNFRSF4	0.0196881
regulation of cellular response to stress	80135	2.67857	NOD2,CARD9,TLR3,RNF168,CD27,RTEL1	0.0197807
JAK-STAT cascade	7259	1.78571	STAT5B,STAT1,STAT3,STAT2	0.0207366
regulation of type I interferon production	32479	1.33929	TICAM1,TLR3,IL10	0.0208834
positive regulation of T cell mediated immunity	2711	1.33929	PTPRC,TAP2,MALT1	0.0208834
response to X-ray	10165	1.33929	THBD,BLM,LIG4	0.0208834
regulation of interleukin-1 secretion	50704	1.33929	NOD2,NLRP12,NLRP3	0.0208834
regulation of chemokine production	32642	1.33929	TICAM1,ELANE,TLR3	0.0208834
viral reproduction	16032	2.23214	CXCR4,CD81,ITCH,LIG4,GFI1	0.02226
regulation of intracellular transport	32386	2.23214	NLRP12,NFKBIA,NLRP3,CD27,IL10	0.02226
locomotory behavior	7626	4.46429	CORO1A,SBDS,CHD7,RAC2,CXCR4,LYST,C5,FPR1,ITGB2,IL10	0.0233157
positive regulation of natural killer cell mediated cytotoxicity	45954	1.33929	SH2D1A,STAT5B,IL12B	0.0236329
positive regulation of natural killer cell mediated immunity	2717	1.33929	SH2D1A,STAT5B,IL12B	0.0236329
negative regulation of protein import into nucleus	42308	1.33929	NFKBIA,NLRP3,IL10	0.0236329
positive regulation of secretion	51047	2.67857	NOD2,UNC13D,NLRP12,NLRP3,TNFRSF4,IL10	0.0245779
negative regulation of T cell activation	50868	1.78571	IL2RA,ITCH,FOXP3,IL10	0.0252101
behavior	7610	6.25	C5,FPR1,TBX1,ITGB2,STAT3,IL10,ADA,CORO1A,SBDS,CHD7,RAC2,CXCR4,LYST,GFI1	0.0256126
regulation of transferase activity	51338	5.35714	PTPRC,CARD14,BLM,CXCR4,IKBKG,C5,CD81,ELANE,FPR1,TLR3,MALT1,TNFRSF4	0.0258043
RNA-dependent DNA replication	6278	1.33929	DKC1,MRE11A,TERT	0.0265218
regulation of natural killer cell mediated immunity	2715	1.33929	SH2D1A,STAT5B,IL12B	0.0265218
positive regulation of interleukin-1 production	32732	1.33929	NOD2,NLRP12,NLRP3	0.0265218
regulation of natural killer cell mediated cytotoxicity	42269	1.33929	SH2D1A,STAT5B,IL12B	0.0265218
regulation of transcription from RNA polymerase II promoter	6357	8.48214	CIITA,IKZF1,RFX5,STAT5B,FOXN1,NFKBIA,PRKDC,TBX1,FOXP3,STAT3,STAT2,TNFRSF1A,GATA2,SMARCAL1,IL17F,IRF8,JAK3,GFI1,TCF3	0.0265708
viral infectious cycle	19058	1.78571	CXCR4,CD81,ITCH,LIG4	0.0268074
cell motion	6928	6.25	ACTB,ELANE,FPR1,PRKDC,TBX1,ITGB2,TNFSF12,STAT3,IL10,CORO1A,SBDS,CXCR4,LYST,IL12B	0.0280123
positive regulation of transcription,DNA-dependent	45893	6.25	CIITA,IKZF1,STAT5B,PRKDC,NFKBIA,TBX1,FOXP3,STAT3,IL10,TNFRSF1A,GATA2,IL17F,JAK3,TCF3	0.0288484
regulation of homeostatic process	32844	2.67857	PTPRC,IL2RA,LCK,STAT5B,TINF2,ADA	0.0291026
alpha-beta T cell activation	46631	1.33929	BLM,ZAP70,IL12B	0.0295454
detection of biotic stimulus	9595	1.33929	NOD2,TLR3,NLRP3	0.0295454
myeloid cell activation during immune response	2275	1.33929	TICAM1,TLR3,STXBP2	0.0295454
negative regulation of nucleocytoplasmic transport	46823	1.33929	NFKBIA,NLRP3,IL10	0.0295454
regulated secretory pathway	45055	1.33929	UNC13D,STXBP2,RAB27A	0.0295454
negative regulation of B cell activation	50869	1.33929	TNFRSF13B,FAS,IL10	0.0295454
regulation of cytokine production during immune response	2718	1.33929	MALT1,FOXP3,IL10	0.0295454
inosine metabolic process	46102	0.892857	PNP,ADA	0.0299334
regulation of interleukin-18 production	32661	0.892857	NOD2,NLRP12	0.0299334
natural killer cell degranulation	43320	0.892857	UNC13D,RAB27A	0.0299334
positive regulation of gene expression	10628	7.14286	CIITA,IKZF1,BLM,STAT5B,NFKBIA,PRKDC,TBX1,FOXP3,STAT3,IL10,TNFRSF1A,GATA2,IL17F,JAK3,TCF3,DNMT3B	0.030003
positive regulation of RNA metabolic process	51254	6.25	CIITA,IKZF1,STAT5B,PRKDC,NFKBIA,TBX1,FOXP3,STAT3,IL10,TNFRSF1A,GATA2,IL17F,JAK3,TCF3	0.030575
positive regulation of protein metabolic process	51247	4.01786	NOD2,CARD14,CD3E,CD81,NFKBIA,ITCH,FOXP3,DNMT3B,PSMB8	0.031153
regulation of smooth muscle cell proliferation	48660	1.78571	STAT5B,ELANE,IL12B,STAT1	0.0319165
activation of MAPK activity	187	2.23214	PTPRC,CXCR4,C5,CD81,FPR1	0.0353175
negative regulation of gene-specific transcription	32582	1.78571	CIITA,IKZF1,GFI1,TNFRSF4	0.035585
RNA modification	9451	1.78571	DKC1,NHP2,NOP10,ADAR	0.035585
regulation of interleukin-1 beta production	32651	1.33929	NOD2,NLRP12,NLRP3	0.035978
antigen processing and presentation	19882	2.23214	CD8A,TAP2,PSMB8,TAPBP,AP3B1	0.0366836
regulation of acute inflammatory response	2673	1.33929	MASP1,C3,SERPING1	0.039378
negative regulation of response to external stimulus	32102	1.78571	IL2RA,ELANE,ADA,IL10	0.0394613
negative regulation of proteolysis	45861	1.33929	MASP1,SERPING1,IL10	0.0428946
negative regulation of intracellular transport	32387	1.33929	NFKBIA,NLRP3,IL10	0.0428946
macromolecular complex assembly	65003	7.58929	CD3G,BLM,CD3E,TAZ,MALT1,FADD,CD40,NLRP3,WAS,TAPBP,TNFRSF1A,CYBA,NOD2,TAP2,CASP8,FAS,WIPF1	0.0441058
regulation of lymphocyte anergy	2911	0.892857	CD3E,ITCH	0.044564
positive regulation of germinal center formation	2636	0.892857	TNFRSF13C,ADA	0.044564
glucose-6-phosphate transport	15760	0.892857	SLC37A4,G6PC3	0.044564
T cell receptor V(D)J recombination	33153	0.892857	PRKDC,LIG4	0.044564
positive regulation of T cell anergy	2669	0.892857	CD3E,ITCH	0.044564
activation of store-operated calcium channel activity	32237	0.892857	PLCG2,STIM1	0.044564
positive regulation of lymphocyte anergy	2913	0.892857	CD3E,ITCH	0.044564
somatic recombination of T cell receptor gene segments	2681	0.892857	PRKDC,LIG4	0.044564
somatic diversification of T cell receptor genes	2568	0.892857	PRKDC,LIG4	0.044564
regulation of complement activation	30449	0.892857	MASP1,SERPING1	0.044564
negative regulation of thymocyte apoptosis	70244	0.892857	RAG1,ADA	0.044564
inflammatory cell apoptosis	6925	0.892857	FASLG,FAS	0.044564
negative regulation of complement activation	45916	0.892857	MASP1,SERPING1	0.044564
positive regulation of T cell receptor signaling pathway	50862	0.892857	LCK,ADA	0.044564
regulation of T cell anergy	2667	0.892857	CD3E,ITCH	0.044564
hexose phosphate transport	15712	0.892857	SLC37A4,G6PC3	0.044564
response to drug	42493	3.57143	NBN,CARD9,LCK,IKBKB,STAT1,PNP,DNMT3B,STAT3	0.0455776
regulation of interleukin-1 production	32652	1.33929	NOD2,NLRP12,NLRP3	0.0465236
response to gamma radiation	10332	1.33929	PTPRC,PRKDC,LIG4	0.0465236
positive regulation of transcription	45941	6.69643	CIITA,IKZF1,BLM,STAT5B,NFKBIA,PRKDC,TBX1,FOXP3,STAT3,IL10,TNFRSF1A,GATA2,IL17F,JAK3,TCF3	0.0465568
