# Supplementary material for: Novel Primary Immunodeficiency Candidate Genes Predicted by the Human Gene Connectome
Source: Front Immunol. 2015 Apr 1;6:142. doi: 10.3389/fimmu.2015.00142 (PMC4381650; doi:10.3389/fimmu.2015.00142)
Supplement: Table S2 — Proposed novel candidate PID genes. The end result of this study is shown in 3,110 novel candidate PID-causing genes predicted in silico (column A). Column B corresponds to the known PID gene closest to the predicted novel PID gene. Other categories, by column: (C) biological distance between the known and predicted PID genes; (D) the rank of the predicted PID gene in the connectome of the known PID gene; (E) p-value for biological proximity of the predicted PID gene in the connectome of the known PID gene; (F) the predicted route (i.e., the genes on the shortest predicted route) between the known and predicted PID genes; and (G) the degrees of separation (i.e., the number of direct connections on the route) between the known and predicted PID genes. [file Table_2.XLSX]

## Sheet: Sheet1
Predicted PID gene candidate	Known PID gene	Biological Distance of candidate from known	Rank of candidate in known	P-value (percentile) of candidate in known	Route	Degrees of separation between candidate and known
ACTN2	ACTB	1.0101	1	7e-05	ACTB[1.0101]ACTN2	1
APOA1	APOL1	1.08225	1	7e-05	APOL1[1.08225]APOA1	1
APP	FCN3	1.25	1	7e-05	FCN3[1.25]APP	1
ARHGDIB	RAC2	1.00402	1	7e-05	RAC2[1.00402]ARHGDIB	1
ARL2	UNC119	1.03199	1	7e-05	UNC119[1.03199]ARL2	1
B2M	CD8A	1.001	1	7e-05	CD8A[1.001]B2M	1
BAD	PRKCD	1.11111	1	7e-05	PRKCD[1.11111]BAD	1
BCL10	CARD11	1.001	1	7e-05	CARD11[1.001]BCL10	1
BCL3	NFKB2	1.002	1	7e-05	NFKB2[1.002]BCL3	1
BMPR2	FOXN1	3.18471	1	7e-05	FOXN1[3.18471]BMPR2	1
BTRC	NFKBIA	1.001	1	7e-05	NFKBIA[1.001]BTRC	1
CALR	PRF1	1.08225	1	7e-05	PRF1[1.08225]CALR	1
CD247	ZAP70	1.001	1	7e-05	ZAP70[1.001]CD247	1
CDC42	WAS	1.001	1	7e-05	WAS[1.001]CDC42	1
CFLAR	CASP8	1.001	1	7e-05	CASP8[1.001]CFLAR	1
CGA	IGKC	1.002	1	7e-05	IGKC[1.002]CGA	1
CLN3	SBDS	1.25945	1	7e-05	SBDS[1.25945]CLN3	1
CNR1	TCN2	1.25	1	7e-05	TCN2[1.25]CNR1	1
CPEB1	SP110	1.71527	1	7e-05	SP110[1.71527]CPEB1	1
CREBBP	STAT1	1.001	1	7e-05	STAT1[1.001]CREBBP	1
CSF2	CSF2RA	1.001	1	7e-05	CSF2RA[1.001]CSF2	1
CXCL12	CXCR4	1.001	1	7e-05	CXCR4[1.001]CXCL12	1
DDIT3	CEBPE	1.61031	1	7e-05	CEBPE[1.61031]DDIT3	1
DNMT3L	DNMT3B	1.00301	1	7e-05	DNMT3B[1.00301]DNMT3L	1
DPP4	ADA	1.25	1	7e-05	ADA[1.25]DPP4	1
EGFR	STAT3	1.001	1	7e-05	STAT3[1.001]EGFR	1
F2	THBD	1.001	1	7e-05	THBD[1.001]F2	1
FAF1	NLRP12	1.24688	1	7e-05	NLRP12[1.24688]FAF1	1
ICOSLG	ICOS	1.41443	1	7e-05	ICOS[1.41443]ICOSLG	1
IFNAR1	TYK2	1.001	1	7e-05	TYK2[1.001]IFNAR1	1
IFNG	IFNGR1	1.001	1	7e-05	IFNGR1[1.001]IFNG	1
IL1R1	IL1RN	1.00503	1	7e-05	IL1RN[1.00503]IL1R1	1
IL2	IL2RA	1.001	1	7e-05	IL2RA[1.001]IL2	1
IL21	IL21R	1.001	1	7e-05	IL21R[1.001]IL21	1
IL23A	IL12B	1.002	1	7e-05	IL12B[1.002]IL23A	1
IL28RA	IL10RB	1.02041	1	7e-05	IL10RB[1.02041]IL28RA	1
IL2RB	IL2RG	1.001	1	7e-05	IL2RG[1.001]IL2RB	1
ILF3	ADAR	1.25	1	7e-05	ADAR[1.25]ILF3	1
IRF1	IRF8	1.03199	1	7e-05	IRF8[1.03199]IRF1	1
IRF3	TBK1	1.001	1	7e-05	TBK1[1.001]IRF3	1
IRF7	MYD88	1.001	1	7e-05	MYD88[1.001]IRF7	1
IRF9	STAT2	1.001	1	7e-05	STAT2[1.001]IRF9	1
IRS1	JAK3	1.00806	1	7e-05	JAK3[1.00806]IRS1	1
IVNS1ABP	CFHR3	1.11111	1	7e-05	CFHR3[1.11111]IVNS1ABP	1
JAK2	STAT5B	1.03093	1	7e-05	STAT5B[1.03093]JAK2	1
KLKB1	SERPING1	1.11111	1	7e-05	SERPING1[1.11111]KLKB1	1
KPNA1	AICDA	1.18906	1	7e-05	AICDA[1.18906]KPNA1	1
LCP2	ITK	1.00301	1	7e-05	ITK[1.00301]LCP2	1
MBL2	MASP1	1.002	1	7e-05	MASP1[1.002]MBL2	1
MLH1	PMS2	1.001	1	7e-05	PMS2[1.001]MLH1	1
MSN	CD46	1.08225	1	7e-05	CD46[1.08225]MSN	1
NFATC2	FOXP3	1.001	1	7e-05	FOXP3[1.001]NFATC2	1
NOX1	CYBA	1.01215	1	7e-05	CYBA[1.01215]NOX1	1
ORC3L	MCM4	1.001	1	7e-05	MCM4[1.001]ORC3L	1
PCNA	UNG	1.00402	1	7e-05	UNG[1.00402]PCNA	1
PKD2	HAX1	1.08225	1	7e-05	HAX1[1.08225]PKD2	1
PLAUR	FPR1	1.11111	1	7e-05	FPR1[1.11111]PLAUR	1
PPARG	CHD7	1.0395	1	7e-05	CHD7[1.0395]PPARG	1
PPP2CB	ACP5	3.78788	1	7e-05	ACP5[3.78788]PPP2CB	1
PRKRIR	STK4	1.08342	1	7e-05	STK4[1.08342]PRKRIR	1
PRL	CTSC	1.25	1	7e-05	CTSC[1.25]PRL	1
PTGES3	TERT	1.00705	1	7e-05	TERT[1.00705]PTGES3	1
PTPN12	PSTPIP1	1.002	1	7e-05	PSTPIP1[1.002]PTPN12	1
RAB5A	VPS45	1.01626	1	7e-05	VPS45[1.01626]RAB5A	1
RAC1	DOCK8	1.04058	1	7e-05	DOCK8[1.04058]RAC1	1
RAD9A	SMARCAL1	1.11111	1	7e-05	SMARCAL1[1.11111]RAD9A	1
REG3A	LRBA	2.39808	1	7e-05	LRBA[2.39808]REG3A	1
RIPK1	TNFRSF1A	1.001	1	7e-05	TNFRSF1A[1.001]RIPK1	1
RIPK2	NOD2	1.001	1	7e-05	NOD2[1.001]RIPK2	1
RMI1	BLM	1.001	1	7e-05	BLM[1.001]RMI1	1
SEMA4D	PTPRC	1.01626	1	7e-05	PTPRC[1.01626]SEMA4D	1
SHC1	PIK3R1	1.001	1	7e-05	PIK3R1[1.001]SHC1	1
SIN3A	IKZF1	1.07411	1	7e-05	IKZF1[1.07411]SIN3A	1
SLAMF1	SH2D1A	1.001	1	7e-05	SH2D1A[1.001]SLAMF1	1
SLC30A1	TMC8	1.25	1	7e-05	TMC8[1.25]SLC30A1	1
SP1	MVK	1.11111	1	7e-05	MVK[1.11111]SP1	1
STK24	ZBTB24	3.16456	1	7e-05	ZBTB24[3.16456]STK24	1
SYK	LCK	1.001	1	7e-05	LCK[1.001]SYK	1
TAL1	TCF3	1.0101	1	7e-05	TCF3[1.0101]TAL1	1
TERF2	TINF2	1.001	1	7e-05	TINF2[1.001]TERF2	1
TNFRSF1B	UNC93B1	1.25	1	7e-05	UNC93B1[1.25]TNFRSF1B	1
TNFSF13B	TNFRSF13C	1.001	1	7e-05	TNFRSF13C[1.001]TNFSF13B	1
TNFSF4	TNFRSF4	1.04275	1	7e-05	TNFRSF4[1.04275]TNFSF4	1
TRAF2	CD27	1.06724	1	7e-05	CD27[1.06724]TRAF2	1
TRBC1	TRAC	1.001	1	7e-05	TRAC[1.001]TRBC1	1
TXNIP	NLRP3	1.02041	1	7e-05	NLRP3[1.02041]TXNIP	1
UBA7	ISG15	1.002	1	7e-05	ISG15[1.002]UBA7	1
UBC	IKBKG	1	1	7e-05	IKBKG[1.0]UBC	1
VPRBP	SAMHD1	1.08225	1	7e-05	SAMHD1[1.08225]VPRBP	1
XRCC4	LIG4	1.001	1	7e-05	LIG4[1.001]XRCC4	1
ARHGDIA	RAC2	1.00402	2	0.00014	RAC2[1.00402]ARHGDIA	1
BMP7	FOXN1	8.37746	2	0.00014	FOXN1[3.18471]BMPR2[1.00402]BMP7	2
CALM2	ORAI1	1.25	2	0.00014	ORAI1[1.25]CALM2	1
CASP1	NOD2	1.02987	2	0.00014	NOD2[1.02987]CASP1	1
CBL	ZAP70	1.001	2	0.00014	ZAP70[1.001]CBL	1
CD4	LCK	1.001	2	0.00014	LCK[1.001]CD4	1
CD86	ICOS	1.61031	2	0.00014	ICOS[1.61031]CD86	1
CDC7	MCM4	1.001	2	0.00014	MCM4[1.001]CDC7	1
CGB8	IGKC	1.002	2	0.00014	IGKC[1.002]CGB8	1
CHUK	IKBKB	1.001	2	0.00014	IKBKB[1.001]CHUK	1
COPS2	IRF8	1.03627	2	0.00014	IRF8[1.03627]COPS2	1
CSF2RB	CSF2RA	1.0101	2	0.00014	CSF2RA[1.0101]CSF2RB	1
DAD1	MAGT1	1.32802	2	0.00014	MAGT1[1.32802]DAD1	1
DDB1	SAMHD1	1.61031	2	0.00014	SAMHD1[1.61031]DDB1	1
DNMT3A	DNMT3B	1.00604	2	0.00014	DNMT3B[1.00604]DNMT3A	1
F12	SERPING1	1.11111	2	0.00014	SERPING1[1.11111]F12	1
F2R	NHP2	1.61551	2	0.00014	NHP2[1.61551]F2R	1
FCER1G	WIPF1	1.11111	2	0.00014	WIPF1[1.11111]FCER1G	1
FCN2	FCN3	1.25	2	0.00014	FCN3[1.25]FCN2	1
FPR2	FPR1	1.11111	2	0.00014	FPR1[1.11111]FPR2	1
FYN	SH2D1A	1.00705	2	0.00014	SH2D1A[1.00705]FYN	1
GRB2	BLNK	1.00301	2	0.00014	BLNK[1.00301]GRB2	1
H3F3B	RAG2	1.25	2	0.00014	RAG2[1.25]H3F3B	1
HIST2H2AC	RNF168	1.18343	2	0.00014	RNF168[1.18343]HIST2H2AC	1
HSP90AA2	AICDA	1.25	2	0.00014	AICDA[1.25]HSP90AA2	1
HUS1	SMARCAL1	1.11111	2	0.00014	SMARCAL1[1.11111]HUS1	1
ICAM1	ITGB2	1.001	2	0.00014	ITGB2[1.001]ICAM1	1
ID3	TCF3	1.03627	2	0.00014	TCF3[1.03627]ID3	1
IFITM1	CD81	1.00806	2	0.00014	CD81[1.00806]IFITM1	1
IGHG1	CFD	1.01112	2	0.00014	CFD[1.01112]IGHG1	1
IGLC1	IGHM	1.01112	2	0.00014	IGHM[1.01112]IGLC1	1
IL12A	IL12B	1.00503	2	0.00014	IL12B[1.00503]IL12A	1
IL17A	IL17RA	1.25	2	0.00014	IL17RA[1.25]IL17A	1
IL1R2	IL1RN	1.0395	2	0.00014	IL1RN[1.0395]IL1R2	1
IL23R	IL12RB1	1.0395	2	0.00014	IL12RB1[1.0395]IL23R	1
IL29	IL10RB	1.11111	2	0.00014	IL10RB[1.11111]IL29	1
IRAK2	IRAK4	1.001	2	0.00014	IRAK4[1.001]IRAK2	1
JAK1	TYK2	1.00806	2	0.00014	TYK2[1.00806]JAK1	1
KAT5	FOXP3	1.0627	2	0.00014	FOXP3[1.0627]KAT5	1
KIT	PIK3R1	1.001	2	0.00014	PIK3R1[1.001]KIT	1
LBP	CFHR1	1.6129	2	0.00014	CFHR1[1.6129]LBP	1
LMAN1	CTSC	1.25	2	0.00014	CTSC[1.25]LMAN1	1
LYN	BTK	1.00806	2	0.00014	BTK[1.00806]LYN	1
MDFI	ZBTB24	6.09756	2	0.00014	ZBTB24[6.09756]MDFI	1
MDM2	SLC46A1	10.5106	2	0.00014	SLC46A1[4.25532]UBC[1.0]MDM2	2
MSH2	PMS2	1.07066	2	0.00014	PMS2[1.07066]MSH2	1
MSX2	TBX1	1.25	2	0.00014	TBX1[1.25]MSX2	1
MYC	ACTB	1.0395	2	0.00014	ACTB[1.0395]MYC	1
NAP1L2	SP110	2.80112	2	0.00014	SP110[2.80112]NAP1L2	1
NCR3	CD59	1.61031	2	0.00014	CD59[1.61031]NCR3	1
NIP7	SBDS	1.49701	2	0.00014	SBDS[1.49701]NIP7	1
NR3C1	ADA	1.61031	2	0.00014	ADA[1.61031]NR3C1	1
NRP1	SEMA3E	1.03734	2	0.00014	SEMA3E[1.03734]NRP1	1
POLA1	POLE	1.0101	2	0.00014	POLE[1.0101]POLA1	1
POU1F1	GATA2	1.03199	2	0.00014	GATA2[1.03199]POU1F1	1
PPM1B	ISG15	1.01626	2	0.00014	ISG15[1.01626]PPM1B	1
PRKCH	PRKCD	1.11111	2	0.00014	PRKCD[1.11111]PRKCH	1
PSMA1	C6	1.02987	2	0.00014	C6[1.02987]PSMA1	1
PTPN11	JAK3	1.02041	2	0.00014	JAK3[1.02041]PTPN11	1
PYCARD	MEFV	1.01626	2	0.00014	MEFV[1.01626]PYCARD	1
RAC3	CORO1A	1.11111	2	0.00014	CORO1A[1.11111]RAC3	1
RAD50	MRE11A	1.001	2	0.00014	MRE11A[1.001]RAD50	1
SDC4	TNFRSF13B	1.11111	2	0.00014	TNFRSF13B[1.11111]SDC4	1
SERPINA1	ELANE	1.08225	2	0.00014	ELANE[1.08225]SERPINA1	1
SET	TREX1	1.61031	2	0.00014	TREX1[1.61031]SET	1
SETDB1	CHD7	1.11111	2	0.00014	CHD7[1.11111]SETDB1	1
SH3PXD2B	FERMT3	1.38889	2	0.00014	FERMT3[1.38889]SH3PXD2B	1
SHARPIN	RBCK1	1.02354	2	0.00014	RBCK1[1.02354]SHARPIN	1
SIRPG	IL10	1.18203	2	0.00014	IL10[1.18203]SIRPG	1
SPG20	ITCH	1.00402	2	0.00014	ITCH[1.00402]SPG20	1
SREBF2	MVK	1.11111	2	0.00014	MVK[1.11111]SREBF2	1
STAT5A	STAT5B	1.04058	2	0.00014	STAT5B[1.04058]STAT5A	1
STX1A	STXBP2	1.06952	2	0.00014	STXBP2[1.06952]STX1A	1
TANK	TBK1	1.001	2	0.00014	TBK1[1.001]TANK	1
TERF1	TINF2	1.001	2	0.00014	TINF2[1.001]TERF1	1
TLR4	MYD88	1.001	2	0.00014	MYD88[1.001]TLR4	1
TOP3A	BLM	1.001	2	0.00014	BLM[1.001]TOP3A	1
TRAF5	TNFRSF4	1.61031	2	0.00014	TNFRSF4[1.61031]TRAF5	1
TRAF6	TLR3	1.01626	2	0.00014	TLR3[1.01626]TRAF6	1
TRIM54	PRF1	1.61031	2	0.00014	PRF1[1.61031]TRIM54	1
TRPC1	STIM1	1.002	2	0.00014	STIM1[1.002]TRPC1	1
UCHL5	PNP	2.36407	2	0.00014	PNP[2.36407]UCHL5	1
VPREB1	IGLL1	1.11111	2	0.00014	IGLL1[1.11111]VPREB1	1
XRCC5	LIG4	1.01626	2	0.00014	LIG4[1.01626]XRCC5	1
YES1	CD46	1.08225	2	0.00014	CD46[1.08225]YES1	1
ABCB4	HAX1	1.08342	3	0.00021	HAX1[1.08342]ABCB4	1
ADORA2A	ADA	1.61031	3	0.00021	ADA[1.61031]ADORA2A	1
AHR	CFHR3	4.72222	3	0.00021	CFHR3[1.11111]IVNS1ABP[1.25]AHR	2
APBB1	FCN3	4.502	3	0.00021	FCN3[1.25]APP[1.001]APBB1	2
ARHGDIG	RHOH	1.04058	3	0.00021	RHOH[1.04058]ARHGDIG	1
BMP4	FOXN1	8.37746	3	0.00021	FOXN1[3.18471]BMPR2[1.00402]BMP4	2
C4BPA	CFI	1.11111	3	0.00021	CFI[1.11111]C4BPA	1
C5AR1	C5	1.0395	3	0.00021	C5[1.0395]C5AR1	1
CALM1	LYST	1.62866	3	0.00021	LYST[1.62866]CALM1	1
CALM3	ORAI1	1.25	3	0.00021	ORAI1[1.25]CALM3	1
CAMLG	TNFRSF13B	1.18203	3	0.00021	TNFRSF13B[1.18203]CAMLG	1
CASP3	XIAP	1.001	3	0.00021	XIAP[1.001]CASP3	1
CBX5	DNMT3B	1.00604	3	0.00021	DNMT3B[1.00604]CBX5	1
CCAR1	TAZ	1.25	3	0.00021	TAZ[1.25]CCAR1	1
CD84	SH2D1A	1.01112	3	0.00021	SH2D1A[1.01112]CD84	1
CHD4	IKZF1	1.20482	3	0.00021	IKZF1[1.20482]CHD4	1
CHD8	CHD7	1.25	3	0.00021	CHD7[1.25]CHD8	1
CLU	C7	1.61031	3	0.00021	C7[1.61031]CLU	1
CRP	CFH	1.25	3	0.00021	CFH[1.25]CRP	1
CST7	CTSC	1.61031	3	0.00021	CTSC[1.61031]CST7	1
CTLA4	ICOS	1.61551	3	0.00021	ICOS[1.61551]CTLA4	1
FCER1A	WIPF1	1.11111	3	0.00021	WIPF1[1.11111]FCER1A	1
FN1	LRBA	8.01678	3	0.00021	LRBA[2.39808]REG3A[1.61031]FN1	2
FPR3	FPR1	1.11111	3	0.00021	FPR1[1.11111]FPR3	1
H3F3A	RAG2	1.25	3	0.00021	RAG2[1.25]H3F3A	1
HBZ	FOXP3	1.25	3	0.00021	FOXP3[1.25]HBZ	1
HMGB1	THBD	1.25	3	0.00021	THBD[1.25]HMGB1	1
ID2	TCF3	1.05374	3	0.00021	TCF3[1.05374]ID2	1
IL18	IL10	1.25	3	0.00021	IL10[1.25]IL18	1
IL1RL2	IL1RN	1.06724	3	0.00021	IL1RN[1.06724]IL1RL2	1
IL22	IL21R	1.25	3	0.00021	IL21R[1.25]IL22	1
IL4	IL2RG	1.002	3	0.00021	IL2RG[1.002]IL4	1
INSR	STAT5B	1.18203	3	0.00021	STAT5B[1.18203]INSR	1
IRAK1	IRAK4	1.001	3	0.00021	IRAK4[1.001]IRAK1	1
ITGA8	ITGB2	1.002	3	0.00021	ITGB2[1.002]ITGA8	1
KPNA3	RAG1	1.25	3	0.00021	RAG1[1.25]KPNA3	1
LCAT	APOL1	4.19702	3	0.00021	APOL1[1.08225]APOA1[1.01626]LCAT	2
LST1	AK2	1.11111	3	0.00021	AK2[1.11111]LST1	1
MAP3K7	TLR3	1.0395	3	0.00021	TLR3[1.0395]MAP3K7	1
MAPK9	ACP5	6.45161	3	0.00021	ACP5[6.45161]MAPK9	1
MCM7	MCM4	1.001	3	0.00021	MCM4[1.001]MCM7	1
MPO	ELANE	1.25	3	0.00021	ELANE[1.25]MPO	1
MTOR	CFP	1.61551	3	0.00021	CFP[1.61551]MTOR	1
NCK1	WAS	1.00705	3	0.00021	WAS[1.00705]NCK1	1
NCR1	CD59	1.61031	3	0.00021	CD59[1.61031]NCR1	1
NEDD4	ISG15	1.01626	3	0.00021	ISG15[1.01626]NEDD4	1
NFYB	CIITA	1.04493	3	0.00021	CIITA[1.04493]NFYB	1
NFYC	MVK	1.11111	3	0.00021	MVK[1.11111]NFYC	1
NUMB	ITCH	1.00705	3	0.00021	ITCH[1.00705]NUMB	1
ODC1	STK4	1.25	3	0.00021	STK4[1.25]ODC1	1
PDCD10	ZBTB24	8.56876	3	0.00021	ZBTB24[3.16456]STK24[1.11982]PDCD10	2
PIK3CA	PIK3R1	1.001	3	0.00021	PIK3R1[1.001]PIK3CA	1
PIK3CG	PIK3CD	1.08225	3	0.00021	PIK3CD[1.08225]PIK3CG	1
PMS1	PMS2	1.10132	3	0.00021	PMS2[1.10132]PMS1	1
POLE2	POLE	1.01317	3	0.00021	POLE[1.01317]POLE2	1
POT1	TINF2	1.00402	3	0.00021	TINF2[1.00402]POT1	1
PPM1D	UNG	1.25	3	0.00021	UNG[1.25]PPM1D	1
PRKCA	PRKCD	1.11111	3	0.00021	PRKCD[1.11111]PRKCA	1
PSMA6	C6	1.02987	3	0.00021	C6[1.02987]PSMA6	1
RELA	NFKBIA	1.001	3	0.00021	NFKBIA[1.001]RELA	1
RELB	NFKB2	1.00301	3	0.00021	NFKB2[1.00301]RELB	1
RND2	SEMA3E	1.11111	3	0.00021	SEMA3E[1.11111]RND2	1
RUNX3	SP110	2.80112	3	0.00021	SP110[2.80112]RUNX3	1
RUVBL2	ACTB	1.04493	3	0.00021	ACTB[1.04493]RUVBL2	1
SH3KBP1	CD79B	1.11111	3	0.00021	CD79B[1.11111]SH3KBP1	1
SIRT7	PNP	3.55872	3	0.00021	PNP[3.55872]SIRT7	1
SPHK2	IL12RB1	1.11111	3	0.00021	IL12RB1[1.11111]SPHK2	1
SPI1	GATA2	1.03199	3	0.00021	GATA2[1.03199]SPI1	1
STIM2	STIM1	1.23916	3	0.00021	STIM1[1.23916]STIM2	1
TIRAP	SAMHD1	1.75747	3	0.00021	SAMHD1[1.75747]TIRAP	1
TLR7	UNC93B1	1.25	3	0.00021	UNC93B1[1.25]TLR7	1
TMEM173	TBK1	1.001	3	0.00021	TBK1[1.001]TMEM173	1
TOPBP1	SMARCAL1	1.11111	3	0.00021	SMARCAL1[1.11111]TOPBP1	1
TP53	ATM	1.00604	3	0.00021	ATM[1.00604]TP53	1
TPT1	SBDS	1.91571	3	0.00021	SBDS[1.91571]TPT1	1
TRADD	TNFRSF1A	1.001	3	0.00021	TNFRSF1A[1.001]TRADD	1
UBB	RNF168	1.6129	3	0.00021	RNF168[1.6129]UBB	1
VANGL2	ADAR	1.25	3	0.00021	ADAR[1.25]VANGL2	1
VAV1	BLNK	1.00705	3	0.00021	BLNK[1.00705]VAV1	1
VCP	NLRP12	4.49576	3	0.00021	NLRP12[1.24688]FAF1[1.001]VCP	2
VEGFA	TBX1	1.25	3	0.00021	TBX1[1.25]VEGFA	1
XRCC6	LIG4	1.01626	3	0.00021	LIG4[1.01626]XRCC6	1
ACD	TINF2	1.00604	4	0.00028	TINF2[1.00604]ACD	1
AKT1	TERT	1.01626	4	0.00028	TERT[1.01626]AKT1	1
ANK3	AP3B1	1.61031	4	0.00028	AP3B1[1.61031]ANK3	1
APLF	LIG4	1.0395	4	0.00028	LIG4[1.0395]APLF	1
BMPR1A	FOXN1	8.37746	4	0.00028	FOXN1[3.18471]BMPR2[1.00402]BMPR1A	2
BRIP1	PMS2	1.12867	4	0.00028	PMS2[1.12867]BRIP1	1
C4BPB	CFI	1.11111	4	0.00028	CFI[1.11111]C4BPB	1
CAPN3	CTSC	2.05761	4	0.00028	CTSC[2.05761]CAPN3	1
CARD10	CARD14	4.17052	4	0.00028	CARD14[1.08225]BCL10[1.00301]CARD10	2
CASP9	XIAP	1.001	4	0.00028	XIAP[1.001]CASP9	1
CC2D1A	TICAM1	1.005	4	0.00028	TICAM1[1.005]CC2D1A	1
CD70	CD27	1.25	4	0.00028	CD27[1.25]CD70	1
CD80	ICOS	1.61551	4	0.00028	ICOS[1.61551]CD80	1
CDK9	AIRE	1.25	4	0.00028	AIRE[1.25]CDK9	1
CDKN1A	RNASEH2B	4.502	4	0.00028	RNASEH2B[1.25]PCNA[1.001]CDKN1A	2
CSNK1E	TAZ	1.61031	4	0.00028	TAZ[1.61031]CSNK1E	1
DNM2	PSTPIP1	1.04603	4	0.00028	PSTPIP1[1.04603]DNM2	1
DNMT1	DNMT3B	1.01317	4	0.00028	DNMT3B[1.01317]DNMT1	1
DOCK1	DOCK8	1.11111	4	0.00028	DOCK8[1.11111]DOCK1	1
DTL	TNFRSF13B	1.18203	4	0.00028	TNFRSF13B[1.18203]DTL	1
FANCA	BLM	1.00705	4	0.00028	BLM[1.00705]FANCA	1
FCN1	MASP1	1.25	4	0.00028	MASP1[1.25]FCN1	1
GPR77	C5	1.11111	4	0.00028	C5[1.11111]GPR77	1
H2AFX	NBN	1.01112	4	0.00028	NBN[1.01112]H2AFX	1
HCK	BTK	1.00806	4	0.00028	BTK[1.00806]HCK	1
HDAC1	IKZF1	1.20482	4	0.00028	IKZF1[1.20482]HDAC1	1
HDAC2	CIITA	1.06724	4	0.00028	CIITA[1.06724]HDAC2	1
HDAC4	RFXANK	1.04384	4	0.00028	RFXANK[1.04384]HDAC4	1
HERC2	RNF168	1.6129	4	0.00028	RNF168[1.6129]HERC2	1
HERC5	ISG15	1.02041	4	0.00028	ISG15[1.02041]HERC5	1
HLA-DRB4	TRAC	1.11111	4	0.00028	TRAC[1.11111]HLA-DRB4	1
IGHE	WIPF1	1.11111	4	0.00028	WIPF1[1.11111]IGHE	1
IL12RB2	IL12RB1	1.11111	4	0.00028	IL12RB1[1.11111]IL12RB2	1
IL5RA	UNC119	1.08225	4	0.00028	UNC119[1.08225]IL5RA	1
IRF2	IRF8	1.08225	4	0.00028	IRF8[1.08225]IRF2	1
ITGAL	ITGB2	1.00806	4	0.00028	ITGB2[1.00806]ITGAL	1
ITGAM	CD40LG	1.11111	4	0.00028	CD40LG[1.11111]ITGAM	1
JUN	GATA2	1.0395	4	0.00028	GATA2[1.0395]JUN	1
KPNA2	RAG1	1.61031	4	0.00028	RAG1[1.61031]KPNA2	1
LPXN	FERMT3	1.38889	4	0.00028	FERMT3[1.38889]LPXN	1
LY9	SH2D1A	1.18203	4	0.00028	SH2D1A[1.18203]LY9	1
MCM6	MCM4	1.001	4	0.00028	MCM4[1.001]MCM6	1
MIS12	APOL1	4.2435	4	0.00028	APOL1[1.08225]APOA1[1.0395]MIS12	2
NFKB1	NFKBIA	1.001	4	0.00028	NFKBIA[1.001]NFKB1	1
PDGFRB	PIK3R1	1.001	4	0.00028	PIK3R1[1.001]PDGFRB	1
PLG	C7	1.61031	4	0.00028	C7[1.61031]PLG	1
PLK4	STK4	1.25	4	0.00028	STK4[1.25]PLK4	1
POLL	DCLRE1C	1.11111	4	0.00028	DCLRE1C[1.11111]POLL	1
PRIM1	POLE	1.01626	4	0.00028	POLE[1.01626]PRIM1	1
PRKCE	PRKCD	1.11111	4	0.00028	PRKCD[1.11111]PRKCE	1
PSMA4	C6	1.02987	4	0.00028	C6[1.02987]PSMA4	1
PSME3	AICDA	1.61031	4	0.00028	AICDA[1.61031]PSME3	1
REG1A	LRBA	8.01678	4	0.00028	LRBA[2.39808]REG3A[1.61031]REG1A	2
RFC3	SMARCAL1	1.11111	4	0.00028	SMARCAL1[1.11111]RFC3	1
RFX1	RFX5	1.25	4	0.00028	RFX5[1.25]RFX1	1
RPS3	UNG	1.25	4	0.00028	UNG[1.25]RPS3	1
RUVBL1	ACTB	1.04493	4	0.00028	ACTB[1.04493]RUVBL1	1
SHH	TCN2	4.51006	4	0.00028	TCN2[1.25]LRP2[1.00503]SHH	2
SLA2	ZAP70	1.0395	4	0.00028	ZAP70[1.0395]SLA2	1
SMARCE1	CHD7	1.3089	4	0.00028	CHD7[1.3089]SMARCE1	1
SOCS1	TYK2	1.03306	4	0.00028	TYK2[1.03306]SOCS1	1
SOS1	CD79B	1.11111	4	0.00028	CD79B[1.11111]SOS1	1
STK3	ZBTB24	8.82912	4	0.00028	ZBTB24[3.16456]STK24[1.25]STK3	2
TAB2	TLR3	1.0395	4	0.00028	TLR3[1.0395]TAB2	1
TLR8	UNC93B1	1.25	4	0.00028	UNC93B1[1.25]TLR8	1
TNFRSF10B	CASP10	1.01937	4	0.00028	CASP10[1.01937]TNFRSF10B	1
TNFRSF6B	FASLG	1.01317	4	0.00028	FASLG[1.01317]TNFRSF6B	1
TRAF1	TNFRSF13C	1.25	4	0.00028	TNFRSF13C[1.25]TRAF1	1
TXN	CFH	1.25	4	0.00028	CFH[1.25]TXN	1
UBE2I	CEBPE	1.61031	4	0.00028	CEBPE[1.61031]UBE2I	1
UPF1	ADAR	1.61031	4	0.00028	ADAR[1.61031]UPF1	1
VASP	MEFV	1.25	4	0.00028	MEFV[1.25]VASP	1
VDR	TCF3	1.07181	4	0.00028	TCF3[1.07181]VDR	1
VTN	FPR1	4.22422	4	0.00028	FPR1[1.11111]PLAUR[1.001]VTN	2
XRN2	STXBP2	1.53846	4	0.00028	STXBP2[1.53846]XRN2	1
YWHAZ	LYST	1.62866	4	0.00028	LYST[1.62866]YWHAZ	1
A2M	IL10	1.61031	5	0.00035	IL10[1.61031]A2M	1
ABCF1	HAX1	1.11111	5	0.00035	HAX1[1.11111]ABCF1	1
ADM	CFH	1.25	5	0.00035	CFH[1.25]ADM	1
ARF6	AP3B1	1.6129	5	0.00035	AP3B1[1.6129]ARF6	1
ARHGAP6	CORO1A	1.11111	5	0.00035	CORO1A[1.11111]ARHGAP6	1
BIRC2	TRAF3	1.00806	5	0.00035	TRAF3[1.00806]BIRC2	1
BIRC3	CD40LG	1.11111	5	0.00035	CD40LG[1.11111]BIRC3	1
BMP2	FOXN1	8.39782	5	0.00035	FOXN1[3.18471]BMPR2[1.0142]BMP2	2
CAPN1	CTSC	2.05761	5	0.00035	CTSC[2.05761]CAPN1	1
CCDC47	UNC93B1	1.33333	5	0.00035	UNC93B1[1.33333]CCDC47	1
CCNT1	AIRE	1.25	5	0.00035	AIRE[1.25]CCNT1	1
CCR5	CXCR4	1.03199	5	0.00035	CXCR4[1.03199]CCR5	1
CD28	PIK3R1	1.001	5	0.00035	PIK3R1[1.001]CD28	1
CIB1	WAS	1.01729	5	0.00035	WAS[1.01729]CIB1	1
CUL4A	SAMHD1	4.26094	5	0.00035	SAMHD1[1.08225]VPRBP[1.04822]CUL4A	2
DDOST	MAGT1	1.36799	5	0.00035	MAGT1[1.36799]DDOST	1
DDX58	ISG15	1.0395	5	0.00035	ISG15[1.0395]DDX58	1
DIABLO	XIAP	1.001	5	0.00035	XIAP[1.001]DIABLO	1
DMAP1	ACTB	1.06045	5	0.00035	ACTB[1.06045]DMAP1	1
DUSP6	STK4	1.25	5	0.00035	STK4[1.25]DUSP6	1
E2F6	GFI1	1.25	5	0.00035	GFI1[1.25]E2F6	1
EP300	STAT1	1.00301	5	0.00035	STAT1[1.00301]EP300	1
FANCM	BLM	1.00705	5	0.00035	BLM[1.00705]FANCM	1
GDI2	RHOH	1.11111	5	0.00035	RHOH[1.11111]GDI2	1
GIPC1	TCN2	4.5141	5	0.00035	TCN2[1.25]LRP2[1.00705]GIPC1	2
GSK3B	TAZ	1.61031	5	0.00035	TAZ[1.61031]GSK3B	1
HDAC3	GATA2	1.0395	5	0.00035	GATA2[1.0395]HDAC3	1
HDAC5	RFXANK	1.04384	5	0.00035	RFXANK[1.04384]HDAC5	1
HLA-DRB3	MS4A1	2.07469	5	0.00035	MS4A1[2.07469]HLA-DRB3	1
HLA-G	TAP2	1.61551	5	0.00035	TAP2[1.61551]HLA-G	1
HMGB2	RAG1	1.61031	5	0.00035	RAG1[1.61031]HMGB2	1
IDE	FCN3	4.52224	5	0.00035	FCN3[1.25]APP[1.01112]IDE	2
IGBP1	ACP5	9.57776	5	0.00035	ACP5[3.78788]PPP2CB[1.001]IGBP1	2
IGHG4	IGHM	1.11111	5	0.00035	IGHM[1.11111]IGHG4	1
IGSF8	CD81	1.07875	5	0.00035	CD81[1.07875]IGSF8	1
IREB2	RBCK1	1.18203	5	0.00035	RBCK1[1.18203]IREB2	1
MCM2	MCM4	1.001	5	0.00035	MCM4[1.001]MCM2	1
MED14	STAT2	1.08225	5	0.00035	STAT2[1.08225]MED14	1
MLLT1	RFXAP	2.24719	5	0.00035	RFXAP[2.24719]MLLT1	1
MSH6	PMS2	1.12994	5	0.00035	PMS2[1.12994]MSH6	1
NCF1C	NCF2	1.02881	5	0.00035	NCF2[1.02881]NCF1C	1
NDUFV2	SP110	5.12821	5	0.00035	SP110[5.12821]NDUFV2	1
NEUROD1	AICDA	1.61031	5	0.00035	AICDA[1.61031]NEUROD1	1
NFYA	MVK	1.11111	5	0.00035	MVK[1.11111]NFYA	1
NHEJ1	LIG4	1.0395	5	0.00035	LIG4[1.0395]NHEJ1	1
NLRC4	NOD2	1.18343	5	0.00035	NOD2[1.18343]NLRC4	1
NLRP2	NLRP3	1.25	5	0.00035	NLRP3[1.25]NLRP2	1
NOTCH1	ITCH	1.0395	5	0.00035	ITCH[1.0395]NOTCH1	1
PLAU	FPR1	4.22422	5	0.00035	FPR1[1.11111]PLAUR[1.001]PLAU	2
PLCG1	ITK	1.0395	5	0.00035	ITK[1.0395]PLCG1	1
PRKCG	PRKCD	1.11111	5	0.00035	PRKCD[1.11111]PRKCG	1
PROCR	THBD	1.25	5	0.00035	THBD[1.25]PROCR	1
PRSS2	MASP1	1.25	5	0.00035	MASP1[1.25]PRSS2	1
PSMA2	C6	1.11732	5	0.00035	C6[1.11732]PSMA2	1
PTPN18	PSTPIP1	1.06724	5	0.00035	PSTPIP1[1.06724]PTPN18	1
RFC4	RNASEH2B	4.502	5	0.00035	RNASEH2B[1.25]PCNA[1.001]RFC4	2
RFC5	SMARCAL1	1.11111	5	0.00035	SMARCAL1[1.11111]RFC5	1
RPA2	UNG	1.61031	5	0.00035	UNG[1.61031]RPA2	1
RUNX1	FOXP3	1.25	5	0.00035	FOXP3[1.25]RUNX1	1
SELE	SERPING1	1.61031	5	0.00035	SERPING1[1.61031]SELE	1
SERPINF2	CFD	1.61031	5	0.00035	CFD[1.61031]SERPINF2	1
SIN3B	IKZF1	1.20482	5	0.00035	IKZF1[1.20482]SIN3B	1
SMARCA4	CIITA	1.08225	5	0.00035	CIITA[1.08225]SMARCA4	1
SMARCA5	DNMT3B	1.03199	5	0.00035	DNMT3B[1.03199]SMARCA5	1
SNAP25	STX11	1.9802	5	0.00035	STX11[1.9802]SNAP25	1
SOCS3	IFNGR2	1.11111	5	0.00035	IFNGR2[1.11111]SOCS3	1
SRC	STAT3	1.01317	5	0.00035	STAT3[1.01317]SRC	1
STRN	ZBTB24	8.82912	5	0.00035	ZBTB24[3.16456]STK24[1.25]STRN	2
SUMO1P3	RNF168	1.6129	5	0.00035	RNF168[1.6129]SUMO1P3	1
SUMO2	MTHFD1	3.26797	5	0.00035	MTHFD1[3.26797]SUMO2	1
TERF2IP	TINF2	1.00705	5	0.00035	TINF2[1.00705]TERF2IP	1
TLR2	CYBB	1.25	5	0.00035	CYBB[1.25]TLR2	1
TNFAIP3	TBK1	1.00604	5	0.00035	TBK1[1.00604]TNFAIP3	1
TRAT1	CD3G	1.11111	5	0.00035	CD3G[1.11111]TRAT1	1
VCAM1	FERMT3	1.38889	5	0.00035	FERMT3[1.38889]VCAM1	1
VSIG4	C3	1.01112	5	0.00035	C3[1.01112]VSIG4	1
XPO1	ADAR	1.61031	5	0.00035	ADAR[1.61031]XPO1	1
YWHAQ	MEFV	1.61031	5	0.00035	MEFV[1.61031]YWHAQ	1
ANXA1	FPR1	4.26304	6	0.00042	FPR1[1.11111]FPR2[1.02041]ANXA1	2
ARF5	AP3B1	1.6129	6	0.00042	AP3B1[1.6129]ARF5	1
BMPR1B	FOXN1	8.39782	6	0.00042	FOXN1[3.18471]BMPR2[1.0142]BMPR1B	2
CABP4	UNC119	1.25	6	0.00042	UNC119[1.25]CABP4	1
CBFA2T3	GFI1	1.25	6	0.00042	GFI1[1.25]CBFA2T3	1
CBLB	PLCG2	1.0395	6	0.00042	PLCG2[1.0395]CBLB	1
CD5	CD27	1.61031	6	0.00042	CD27[1.61031]CD5	1
CD8B	CD8A	1.04603	6	0.00042	CD8A[1.04603]CD8B	1
CHRM3	HAX1	1.11111	6	0.00042	HAX1[1.11111]CHRM3	1
CST3	C4A	1.61031	6	0.00042	C4A[1.61031]CST3	1
CTBP1	IKZF1	1.49031	6	0.00042	IKZF1[1.49031]CTBP1	1
CYCS	ELANE	1.25	6	0.00042	ELANE[1.25]CYCS	1
DLG4	CD46	1.51976	6	0.00042	CD46[1.51976]DLG4	1
ERC1	IKBKB	1.01626	6	0.00042	IKBKB[1.01626]ERC1	1
FGFR1OP	ACP5	9.57776	6	0.00042	ACP5[3.78788]PPP2CB[1.001]FGFR1OP	2
FLT1	SEMA3E	4.1155	6	0.00042	SEMA3E[1.03734]NRP1[1.02041]FLT1	2
FYB	SH2D1A	1.61031	6	0.00042	SH2D1A[1.61031]FYB	1
GDI1	RHOH	1.11111	6	0.00042	RHOH[1.11111]GDI1	1
HIST2H2AA3	RNF168	1.61551	6	0.00042	RNF168[1.61551]HIST2H2AA3	1
HP	APOL1	4.329	6	0.00042	APOL1[1.08225]APOA1[1.08225]HP	2
HSPB1	UNG	1.6129	6	0.00042	UNG[1.6129]HSPB1	1
IFNA21	CR2	1.25	6	0.00042	CR2[1.25]IFNA21	1
IGHA1	IFNGR1	1.06724	6	0.00042	IFNGR1[1.06724]IGHA1	1
IGHV3-23	C1R	1.11111	6	0.00042	C1R[1.11111]IGHV3-23	1
IL6ST	TYK2	1.04058	6	0.00042	TYK2[1.04058]IL6ST	1
KDR	TBX1	4.502	6	0.00042	TBX1[1.25]VEGFA[1.001]KDR	2
LHCGR	MVK	1.25	6	0.00042	MVK[1.25]LHCGR	1
LIG1	RNASEH2B	4.502	6	0.00042	RNASEH2B[1.25]PCNA[1.001]LIG1	2
LRPAP1	TCN2	4.53252	6	0.00042	TCN2[1.25]LRP2[1.01626]LRPAP1	2
MTMR15	PMS2	1.14286	6	0.00042	PMS2[1.14286]MTMR15	1
MYO6	CORO1A	1.11111	6	0.00042	CORO1A[1.11111]MYO6	1
MYOG	TCF3	1.07296	6	0.00042	TCF3[1.07296]MYOG	1
NCOA1	CIITA	1.08225	6	0.00042	CIITA[1.08225]NCOA1	1
NOX4	CYBA	1.04493	6	0.00042	CYBA[1.04493]NOX4	1
ORC2L	MCM4	1.00402	6	0.00042	MCM4[1.00402]ORC2L	1
PDIA3	TAP1	1.18203	6	0.00042	TAP1[1.18203]PDIA3	1
PF4	THBD	1.53139	6	0.00042	THBD[1.53139]PF4	1
PIAS2	CEBPE	1.61031	6	0.00042	CEBPE[1.61031]PIAS2	1
PNKP	DCLRE1C	1.11111	6	0.00042	DCLRE1C[1.11111]PNKP	1
PRIM2	POLE	1.04932	6	0.00042	POLE[1.04932]PRIM2	1
PRKCB	RBCK1	1.61031	6	0.00042	RBCK1[1.61031]PRKCB	1
PRKCQ	PRKCD	1.11111	6	0.00042	PRKCD[1.11111]PRKCQ	1
PRLR	CTSC	4.502	6	0.00042	CTSC[1.25]PRL[1.001]PRLR	2
PRPF4B	STK4	1.25	6	0.00042	STK4[1.25]PRPF4B	1
PRSS3	FCN3	4.52224	6	0.00042	FCN3[1.25]APP[1.01112]PRSS3	2
PSMA3	C6	1.11732	6	0.00042	C6[1.11732]PSMA3	1
PTPN6	CXCR4	1.0395	6	0.00042	CXCR4[1.0395]PTPN6	1
RAF1	RFXANK	1.57978	6	0.00042	RFXANK[1.57978]RAF1	1
RND1	RAC2	1.11111	6	0.00042	RAC2[1.11111]RND1	1
S100A9	NCF1	1.25	6	0.00042	NCF1[1.25]S100A9	1
SELL	CFH	1.61031	6	0.00042	CFH[1.61031]SELL	1
SELP	SERPING1	1.61031	6	0.00042	SERPING1[1.61031]SELP	1
SMARCC2	CHD7	1.3089	6	0.00042	CHD7[1.3089]SMARCC2	1
SMC2	LIG4	1.08225	6	0.00042	LIG4[1.08225]SMC2	1
STXBP1	STXBP2	4.14104	6	0.00042	STXBP2[1.06952]STX1A[1.001]STXBP1	2
TAB1	XIAP	1.002	6	0.00042	XIAP[1.002]TAB1	1
TAF6L	STX11	2.14133	6	0.00042	STX11[2.14133]TAF6L	1
TAX1BP1	TBK1	1.00806	6	0.00042	TBK1[1.00806]TAX1BP1	1
TNF	TNFRSF1A	1.00301	6	0.00042	TNFRSF1A[1.00301]TNF	1
TNFRSF17	TNFRSF13C	4.004	6	0.00042	TNFRSF13C[1.001]TNFSF13B[1.001]TNFRSF17	2
TRPC3	ORAI1	1.25	6	0.00042	ORAI1[1.25]TRPC3	1
UBE2E1	ISG15	1.0395	6	0.00042	ISG15[1.0395]UBE2E1	1
YWHAB	LYST	1.62866	6	0.00042	LYST[1.62866]YWHAB	1
ACVR1	FOXN1	8.39988	7	0.0005	FOXN1[3.18471]BMPR2[1.01523]ACVR1	2
AMOT	CORO1A	1.11111	7	0.0005	CORO1A[1.11111]AMOT	1
ANXA5	IFNGR2	1.61031	7	0.0005	IFNGR2[1.61031]ANXA5	1
AP2M1	ICOS	5.25532	7	0.0005	ICOS[1.61551]CTLA4[1.01215]AP2M1	2
APC	C4A	2.89855	7	0.0005	C4A[2.89855]APC	1
ATN1	LYST	1.62866	7	0.0005	LYST[1.62866]ATN1	1
ATPIF1	PIK3CD	1.11111	7	0.0005	PIK3CD[1.11111]ATPIF1	1
AURKA	SP110	5.65276	7	0.0005	SP110[1.71527]CPEB1[1.11111]AURKA	2
BRD7	CHD7	1.6129	7	0.0005	CHD7[1.6129]BRD7	1
BUB1B	AP3B1	1.6129	7	0.0005	AP3B1[1.6129]BUB1B	1
CCND1	STAT3	1.01317	7	0.0005	STAT3[1.01317]CCND1	1
CD44	UNC119	1.25	7	0.0005	UNC119[1.25]CD44	1
CD8BP	CD8A	1.10011	7	0.0005	CD8A[1.10011]CD8BP	1
CHD3	IKZF1	1.61031	7	0.0005	IKZF1[1.61031]CHD3	1
EBF1	IRF8	1.25	7	0.0005	IRF8[1.25]EBF1	1
GP1BA	THBD	4.004	7	0.0005	THBD[1.001]F2[1.001]GP1BA	2
HDAC9	RFXANK	1.70068	7	0.0005	RFXANK[1.70068]HDAC9	1
HIST2H2BE	RAG1	1.6129	7	0.0005	RAG1[1.6129]HIST2H2BE	1
HPN	MASP1	1.61031	7	0.0005	MASP1[1.61031]HPN	1
IFNA17	CR2	1.25	7	0.0005	CR2[1.25]IFNA17	1
IGLC2	IGHM	1.11111	7	0.0005	IGHM[1.11111]IGLC2	1
IKBKE	TBK1	1.00806	7	0.0005	TBK1[1.00806]IKBKE	1
IL1B	IL1RN	4.01206	7	0.0005	IL1RN[1.00503]IL1R1[1.001]IL1B	2
JUB	GFI1	1.25	7	0.0005	GFI1[1.25]JUB	1
KRT1	MASP2	4.19908	7	0.0005	MASP2[1.01729]MBL2[1.08225]KRT1	2
LLGL1	CD46	1.61031	7	0.0005	CD46[1.61031]LLGL1	1
LTA	TNFRSF1A	1.00402	7	0.0005	TNFRSF1A[1.00402]LTA	1
MARK2	STK4	1.25	7	0.0005	STK4[1.25]MARK2	1
MORF4L1	ACTB	1.06157	7	0.0005	ACTB[1.06157]MORF4L1	1
MSH3	PMS2	1.30378	7	0.0005	PMS2[1.30378]MSH3	1
NFAT5	FOXP3	1.25	7	0.0005	FOXP3[1.25]NFAT5	1
ORC4L	MCM4	1.00402	7	0.0005	MCM4[1.00402]ORC4L	1
PIAS1	CEBPE	1.61031	7	0.0005	CEBPE[1.61031]PIAS1	1
POLB	UNG	1.6129	7	0.0005	UNG[1.6129]POLB	1
POLE3	POLE	1.07296	7	0.0005	POLE[1.07296]POLE3	1
PSMA5	C6	1.16686	7	0.0005	C6[1.16686]PSMA5	1
PSMC5	CIITA	1.18203	7	0.0005	CIITA[1.18203]PSMC5	1
PSMD7	SAMHD1	4.52856	7	0.0005	SAMHD1[1.08225]VPRBP[1.18203]PSMD7	2
PTK2B	JAK3	1.0395	7	0.0005	JAK3[1.0395]PTK2B	1
PTPN13	FAS	1.06724	7	0.0005	FAS[1.06724]PTPN13	1
PXN	PSTPIP1	1.25	7	0.0005	PSTPIP1[1.25]PXN	1
RBBP8	MRE11A	1.04058	7	0.0005	MRE11A[1.04058]RBBP8	1
RFC2	SMARCAL1	1.11111	7	0.0005	SMARCAL1[1.11111]RFC2	1
RHOBTB2	RHOH	1.11111	7	0.0005	RHOH[1.11111]RHOBTB2	1
RHOQ	DOCK8	1.61551	7	0.0005	DOCK8[1.61551]RHOQ	1
SH2D2A	ITK	1.08225	7	0.0005	ITK[1.08225]SH2D2A	1
SLAMF7	SH2D1A	1.61031	7	0.0005	SH2D1A[1.61031]SLAMF7	1
SMAD4	SLC46A1	10.5126	7	0.0005	SLC46A1[4.25532]UBC[1.001]SMAD4	2
SNCA	PRKCD	1.11111	7	0.0005	PRKCD[1.11111]SNCA	1
SPP1	CFH	3.06748	7	0.0005	CFH[3.06748]SPP1	1
SUGT1	NLRP3	1.6129	7	0.0005	NLRP3[1.6129]SUGT1	1
SUMO3	ZBTB24	9.55492	7	0.0005	ZBTB24[3.16456]STK24[1.6129]SUMO3	2
SYCP2	TINF2	1.11111	7	0.0005	TINF2[1.11111]SYCP2	1
TNNI3K	TAZ	1.6129	7	0.0005	TAZ[1.6129]TNNI3K	1
TRHDE	LRBA	8.01678	7	0.0005	LRBA[2.39808]REG3A[1.61031]TRHDE	2
UCN3	IL10RB	2.457	7	0.0005	IL10RB[2.457]UCN3	1
WASL	WIPF1	1.17786	7	0.0005	WIPF1[1.17786]WASL	1
ZBTB16	GATA2	1.08225	7	0.0005	GATA2[1.08225]ZBTB16	1
ABL1	UNC119	1.25	8	0.00057	UNC119[1.25]ABL1	1
ACTA1	CORO1A	1.11111	8	0.00057	CORO1A[1.11111]ACTA1	1
ADAM8	FERMT3	1.38889	8	0.00057	FERMT3[1.38889]ADAM8	1
APBA2	FCN3	4.63448	8	0.00057	FCN3[1.25]APP[1.06724]APBA2	2
APOE	APOL1	4.38672	8	0.00057	APOL1[1.08225]APOA1[1.11111]APOE	2
ARID2	CHD7	1.6129	8	0.00057	CHD7[1.6129]ARID2	1
ATG16L1	NOD2	1.25	8	0.00057	NOD2[1.25]ATG16L1	1
ATRIP	SMARCAL1	1.11111	8	0.00057	SMARCAL1[1.11111]ATRIP	1
BIRC5	XIAP	1.03199	8	0.00057	XIAP[1.03199]BIRC5	1
BLK	PLCG2	1.04058	8	0.00057	PLCG2[1.04058]BLK	1
BMP6	FOXN1	8.4441	8	0.00057	FOXN1[3.18471]BMPR2[1.03734]BMP6	2
BUB1	AP3B1	1.6129	8	0.00057	AP3B1[1.6129]BUB1	1
CD47	IL10	4.40488	8	0.00057	IL10[1.18203]SIRPG[1.02041]CD47	2
CUL1	NFKBIA	1.00705	8	0.00057	NFKBIA[1.00705]CUL1	1
DCTN1	IL10RB	4.50602	8	0.00057	IL10RB[1.25]CLIP1[1.00301]DCTN1	2
DDR1	AK2	4.44444	8	0.00057	AK2[1.11111]LST1[1.11111]DDR1	2
DEDD	CASP8	1.01317	8	0.00057	CASP8[1.01317]DEDD	1
DNAJA3	IFNGR2	1.6129	8	0.00057	IFNGR2[1.6129]DNAJA3	1
EPHA2	NCF4	1.25	8	0.00057	NCF4[1.25]EPHA2	1
ERP44	CTSC	4.6645	8	0.00057	CTSC[1.25]LMAN1[1.08225]ERP44	2
ESRRA	LYST	1.62866	8	0.00057	LYST[1.62866]ESRRA	1
FOXP1	FOXP3	1.25	8	0.00057	FOXP3[1.25]FOXP1	1
GAB2	CSF2RA	1.11111	8	0.00057	CSF2RA[1.11111]GAB2	1
GADD45A	RNASEH2B	4.502	8	0.00057	RNASEH2B[1.25]PCNA[1.001]GADD45A	2
GATA1	IKZF1	1.61031	8	0.00057	IKZF1[1.61031]GATA1	1
GATA5	TRAF3IP2	2.07039	8	0.00057	TRAF3IP2[2.07039]GATA5	1
HIF1A	C6	1.61031	8	0.00057	C6[1.61031]HIF1A	1
HIST4H4	RAG1	1.6129	8	0.00057	RAG1[1.6129]HIST4H4	1
HSPA5	AIRE	1.61031	8	0.00057	AIRE[1.61031]HSPA5	1
IFNA2	CR2	1.25	8	0.00057	CR2[1.25]IFNA2	1
IL1RAP	IL1RN	4.0181	8	0.00057	IL1RN[1.00503]IL1R1[1.00402]IL1RAP	2
ITGA2	CD46	1.6129	8	0.00057	CD46[1.6129]ITGA2	1
ITGAD	ITGB2	1.0395	8	0.00057	ITGB2[1.0395]ITGAD	1
ITGB1	CD81	1.18343	8	0.00057	CD81[1.18343]ITGB1	1
LMO2	GATA2	1.08225	8	0.00057	GATA2[1.08225]LMO2	1
LMO4	TYK2	1.10254	8	0.00057	TYK2[1.10254]LMO4	1
LOC100294276	TRAC	1.11111	8	0.00057	TRAC[1.11111]LOC100294276	1
MAP3K1	CD40	1.06383	8	0.00057	CD40[1.06383]MAP3K1	1
MAP3K14	TRAF3	1.02459	8	0.00057	TRAF3[1.02459]MAP3K14	1
MAPK3	PRKCD	1.11111	8	0.00057	PRKCD[1.11111]MAPK3	1
MEF2C	RFXANK	4.08968	8	0.00057	RFXANK[1.04384]HDAC4[1.001]MEF2C	2
NF2	SAMHD1	4.53136	8	0.00057	SAMHD1[1.08225]VPRBP[1.18343]NF2	2
OPTN	TBK1	1.01215	8	0.00057	TBK1[1.01215]OPTN	1
ORC5L	MCM4	1.00402	8	0.00057	MCM4[1.00402]ORC5L	1
PCSK9	IGKC	1.01112	8	0.00057	IGKC[1.01112]PCSK9	1
PGF	SEMA3E	4.13866	8	0.00057	SEMA3E[1.03734]NRP1[1.03199]PGF	2
PIAS3	STAT3	1.01626	8	0.00057	STAT3[1.01626]PIAS3	1
POLR3C	SH3BP2	1.11111	8	0.00057	SH3BP2[1.11111]POLR3C	1
PSMD11	VPS45	1.71527	8	0.00057	VPS45[1.71527]PSMD11	1
RHOBTB1	RHOH	1.11111	8	0.00057	RHOH[1.11111]RHOBTB1	1
RHOJ	DOCK8	1.61551	8	0.00057	DOCK8[1.61551]RHOJ	1
RUNX1T1	GFI1	1.61031	8	0.00057	GFI1[1.61031]RUNX1T1	1
SLC1A2	TAP1	1.25	8	0.00057	TAP1[1.25]SLC1A2	1
SMAD7	SLC46A1	10.5126	8	0.00057	SLC46A1[4.25532]UBC[1.001]SMAD7	2
SMG5	TERT	1.0395	8	0.00057	TERT[1.0395]SMG5	1
SYCP3	TINF2	1.11111	8	0.00057	TINF2[1.11111]SYCP3	1
TEAD3	TAZ	2.50627	8	0.00057	TAZ[2.50627]TEAD3	1
TLK1	STK4	1.25	8	0.00057	STK4[1.25]TLK1	1
TNFSF10	CASP10	1.11111	8	0.00057	CASP10[1.11111]TNFSF10	1
TOLLIP	IRAK4	1.11111	8	0.00057	IRAK4[1.11111]TOLLIP	1
TWIST1	TCF3	1.10375	8	0.00057	TCF3[1.10375]TWIST1	1
UBE2N	RNF168	1.61551	8	0.00057	RNF168[1.61551]UBE2N	1
USP14	CXCR4	1.08225	8	0.00057	CXCR4[1.08225]USP14	1
WRN	NBN	1.18203	8	0.00057	NBN[1.18203]WRN	1
ABCC1	ELANE	1.25	9	0.00064	ELANE[1.25]ABCC1	1
ARIH1	ISG15	1.11111	9	0.00064	ISG15[1.11111]ARIH1	1
ARIH2	GFI1	1.61031	9	0.00064	GFI1[1.61031]ARIH2	1
ARL3	UNC119	1.60256	9	0.00064	UNC119[1.60256]ARL3	1
BSG	NOD2	1.25	9	0.00064	NOD2[1.25]BSG	1
CASK	TNFRSF13B	4.22824	9	0.00064	TNFRSF13B[1.11111]SDC2[1.00301]CASK	2
CBX1	TBX1	4.5141	9	0.00064	TBX1[1.25]C11orf30[1.00705]CBX1	2
CTNNBL1	AICDA	1.64204	9	0.00064	AICDA[1.64204]CTNNBL1	1
CTTNBP2	ACP5	9.57776	9	0.00064	ACP5[3.78788]PPP2CB[1.001]CTTNBP2	2
DAB2	TCN2	4.6164	9	0.00064	TCN2[1.25]LRP2[1.0582]DAB2	2
DAPP1	CD79B	1.11111	9	0.00064	CD79B[1.11111]DAPP1	1
DNTT	DCLRE1C	1.11111	9	0.00064	DCLRE1C[1.11111]DNTT	1
DOK1	SH2D1A	1.61031	9	0.00064	SH2D1A[1.61031]DOK1	1
ERBB4	IL10	4.41744	9	0.00064	IL10[1.18203]SIRPG[1.02669]ERBB4	2
ESR1	MVK	4.22422	9	0.00064	MVK[1.11111]SP1[1.001]ESR1	2
F8	CTSC	4.6645	9	0.00064	CTSC[1.25]LMAN1[1.08225]F8	2
FBXW11	NFKBIA	1.0142	9	0.00064	NFKBIA[1.0142]FBXW11	1
FGR	FASLG	1.08342	9	0.00064	FASLG[1.08342]FGR	1
FST	FOXN1	8.44842	9	0.00064	FOXN1[3.18471]BMPR2[1.0395]FST	2
G2E3	AK2	4.76674	9	0.00064	AK2[1.11111]LST1[1.27226]G2E3	2
HLA-DRA	MS4A1	2.07469	9	0.00064	MS4A1[2.07469]HLA-DRA	1
HSPA4	AIRE	1.61031	9	0.00064	AIRE[1.61031]HSPA4	1
ID1	TCF3	1.10742	9	0.00064	TCF3[1.10742]ID1	1
IKZF3	IKZF1	1.61031	9	0.00064	IKZF1[1.61031]IKZF3	1
IQGAP1	IL10RB	4.53458	9	0.00064	IL10RB[1.25]CLIP1[1.01729]IQGAP1	2
KIAA0368	RNF168	2.35294	9	0.00064	RNF168[2.35294]KIAA0368	1
KNG1	SERPING1	4.22824	9	0.00064	SERPING1[1.11111]KLKB1[1.00301]KNG1	2
LGALS1	PTPRC	1.18203	9	0.00064	PTPRC[1.18203]LGALS1	1
MAPK14	STK4	1.25	9	0.00064	STK4[1.25]MAPK14	1
MCM3	MCM4	1.00402	9	0.00064	MCM4[1.00402]MCM3	1
MUSK	NCF4	1.25	9	0.00064	NCF4[1.25]MUSK	1
MYO9B	CORO1A	1.11111	9	0.00064	CORO1A[1.11111]MYO9B	1
NCAPG	DNMT3B	1.08225	9	0.00064	DNMT3B[1.08225]NCAPG	1
NFATC1	FOXP3	1.48588	9	0.00064	FOXP3[1.48588]NFATC1	1
NFKBIB	NFKB2	1.09529	9	0.00064	NFKB2[1.09529]NFKBIB	1
NPC1	UNC93B1	1.75747	9	0.00064	UNC93B1[1.75747]NPC1	1
PFN1	WIPF1	1.25	9	0.00064	WIPF1[1.25]PFN1	1
PSMC3	STX11	4.56621	9	0.00064	STX11[4.56621]PSMC3	1
PSMD4	RBCK1	1.61031	9	0.00064	RBCK1[1.61031]PSMD4	1
PTPN1	PSTPIP1	1.61031	9	0.00064	PSTPIP1[1.61031]PTPN1	1
RAD17	POLE	1.08342	9	0.00064	POLE[1.08342]RAD17	1
RBX1	SAMHD1	5.22262	9	0.00064	SAMHD1[1.61031]DDB1[1.001]RBX1	2
RHOU	FERMT3	1.38889	9	0.00064	FERMT3[1.38889]RHOU	1
RPA3	BLM	1.0395	9	0.00064	BLM[1.0395]RPA3	1
RPS6KB1	TERT	1.0395	9	0.00064	TERT[1.0395]RPS6KB1	1
SERPINC1	THBD	4.004	9	0.00064	THBD[1.001]F2[1.001]SERPINC1	2
SKP2	RAG2	2.079	9	0.00064	RAG2[2.079]SKP2	1
SLC6A1	STXBP2	4.14506	9	0.00064	STXBP2[1.06952]STX1A[1.00301]SLC6A1	2
SLC9A3R1	CD81	1.25	9	0.00064	CD81[1.25]SLC9A3R1	1
SMAD1	SLC46A1	10.5126	9	0.00064	SLC46A1[4.25532]UBC[1.001]SMAD1	2
SMARCC1	CHD7	1.6129	9	0.00064	CHD7[1.6129]SMARCC1	1
TBKBP1	TBK1	1.01523	9	0.00064	TBK1[1.01523]TBKBP1	1
TEAD4	TAZ	2.50627	9	0.00064	TAZ[2.50627]TEAD4	1
TLR9	MYD88	1.00705	9	0.00064	MYD88[1.00705]TLR9	1
YWHAE	RFXANK	4.0937	9	0.00064	RFXANK[1.04384]HDAC4[1.00301]YWHAE	2
ZFPM2	GATA2	1.11111	9	0.00064	GATA2[1.11111]ZFPM2	1
ACTC1	CORO1A	1.11111	10	0.00071	CORO1A[1.11111]ACTC1	1
APBA1	FCN3	4.63448	10	0.00071	FCN3[1.25]APP[1.06724]APBA1	2
ATP2A2	HAX1	1.25	10	0.00071	HAX1[1.25]ATP2A2	1
CAP1	C4B	4.44444	10	0.00071	C4B[1.11111]PHTF1[1.11111]CAP1	2
CAV1	STIM1	1.61031	10	0.00071	STIM1[1.61031]CAV1	1
CBX3	DNMT3B	1.18343	10	0.00071	DNMT3B[1.18343]CBX3	1
CD2	PSTPIP1	1.61031	10	0.00071	PSTPIP1[1.61031]CD2	1
CDK2	ATM	1.02041	10	0.00071	ATM[1.02041]CDK2	1
CREB1	CIITA	1.25	10	0.00071	CIITA[1.25]CREB1	1
CUL4B	SAMHD1	5.22262	10	0.00071	SAMHD1[1.61031]DDB1[1.001]CUL4B	2
DBF4	MCM4	1.00503	10	0.00071	MCM4[1.00503]DBF4	1
DUT	AK2	4.85437	10	0.00071	AK2[4.85437]DUT	1
FANCC	STAT1	1.01833	10	0.00071	STAT1[1.01833]FANCC	1
FANCD2	NBN	1.18343	10	0.00071	NBN[1.18343]FANCD2	1
FANCG	BLM	1.0395	10	0.00071	BLM[1.0395]FANCG	1
FCER2	CR2	1.61031	10	0.00071	CR2[1.61031]FCER2	1
FOS	GATA2	1.11111	10	0.00071	GATA2[1.11111]FOS	1
GHR	IFNGR2	4.06812	10	0.00071	IFNGR2[1.03306]JAK2[1.001]GHR	2
GTF2I	BTK	1.02459	10	0.00071	BTK[1.02459]GTF2I	1
HDAC7	FOXP3	1.51976	10	0.00071	FOXP3[1.51976]HDAC7	1
HIST2H3C	IFNGR1	1.6129	10	0.00071	IFNGR1[1.6129]HIST2H3C	1
IGF2R	FPR1	4.38672	10	0.00071	FPR1[1.11111]PLAUR[1.08225]IGF2R	2
IKZF2	IKZF1	1.61031	10	0.00071	IKZF1[1.61031]IKZF2	1
IRS2	PIK3R1	1.002	10	0.00071	PIK3R1[1.002]IRS2	1
KPNB1	AICDA	4.38212	10	0.00071	AICDA[1.18906]KPNA1[1.002]KPNB1	2
LDOC1	CEBPE	1.61031	10	0.00071	CEBPE[1.61031]LDOC1	1
MAP4K5	STK4	1.25	10	0.00071	STK4[1.25]MAP4K5	1
MEF2D	RFXANK	4.0937	10	0.00071	RFXANK[1.04384]HDAC4[1.00301]MEF2D	2
NSF	VPS45	1.96078	10	0.00071	VPS45[1.96078]NSF	1
PARP1	MRE11A	1.08225	10	0.00071	MRE11A[1.08225]PARP1	1
PCBP4	LYST	1.62866	10	0.00071	LYST[1.62866]PCBP4	1
PDIA2	TAP1	1.61031	10	0.00071	TAP1[1.61031]PDIA2	1
POLA2	POLE	1.11111	10	0.00071	POLE[1.11111]POLA2	1
POLD1	RNASEH2B	4.502	10	0.00071	RNASEH2B[1.25]PCNA[1.001]POLD1	2
POLM	DCLRE1C	1.11111	10	0.00071	DCLRE1C[1.11111]POLM	1
PPP1CC	ACTB	1.0929	10	0.00071	ACTB[1.0929]PPP1CC	1
PPP2R1A	ACP5	9.57776	10	0.00071	ACP5[3.78788]PPP2CB[1.001]PPP2R1A	2
PTPRCAP	PTPRC	1.18203	10	0.00071	PTPRC[1.18203]PTPRCAP	1
RASA1	LCK	1.01937	10	0.00071	LCK[1.01937]RASA1	1
REL	NFKBIA	1.01626	10	0.00071	NFKBIA[1.01626]REL	1
RHOV	RHOH	1.11111	10	0.00071	RHOH[1.11111]RHOV	1
RPL11	MTHFD1	5.40536	10	0.00071	MTHFD1[1.70068]RPL8[1.002]RPL11	2
SEMA3C	SEMA3E	4.26304	10	0.00071	SEMA3E[1.02041]PLXND1[1.11111]SEMA3C	2
SERPIND1	THBD	4.01206	10	0.00071	THBD[1.001]F2[1.00503]SERPIND1	2
SMAD2	SLC46A1	10.5126	10	0.00071	SLC46A1[4.25532]UBC[1.001]SMAD2	2
SMC1A	TINF2	1.11111	10	0.00071	TINF2[1.11111]SMC1A	1
SNW1	AP3B1	3.74532	10	0.00071	AP3B1[3.74532]SNW1	1
SOX7	TERT	1.0395	10	0.00071	TERT[1.0395]SOX7	1
TEC	NCF4	1.25	10	0.00071	NCF4[1.25]TEC	1
TNFRSF10A	FADD	1.01626	10	0.00071	FADD[1.01626]TNFRSF10A	1
TNFRSF18	TRAF3	1.03199	10	0.00071	TRAF3[1.03199]TNFRSF18	1
TP73	ITCH	1.06724	10	0.00071	ITCH[1.06724]TP73	1
TRIM21	IRF8	1.61031	10	0.00071	IRF8[1.61031]TRIM21	1
UBA52	IGKC	1.01112	10	0.00071	IGKC[1.01112]UBA52	1
VAMP3	STXBP2	4.17772	10	0.00071	STXBP2[1.03734]STX3[1.05152]VAMP3	2
YWHAG	TAZ	2.71739	10	0.00071	TAZ[2.71739]YWHAG	1
ZWINT	IL10RB	4.54082	10	0.00071	IL10RB[1.25]CLIP1[1.02041]ZWINT	2
ACTR3	FERMT3	2.77778	11	0.00078	FERMT3[2.77778]ACTR3	1
APTX	DCLRE1C	1.11111	11	0.00078	DCLRE1C[1.11111]APTX	1
BAG4	TNFRSF1A	1.01626	11	0.00078	TNFRSF1A[1.01626]BAG4	1
C1QBP	SERPING1	4.44444	11	0.00078	SERPING1[1.11111]KLKB1[1.11111]C1QBP	2
CD2AP	CORO1A	1.11111	11	0.00078	CORO1A[1.11111]CD2AP	1
CENPJ	STAT5B	1.54083	11	0.00078	STAT5B[1.54083]CENPJ	1
CETP	APOL1	4.38672	11	0.00078	APOL1[1.08225]APOA1[1.11111]CETP	2
CLDN1	CD81	1.25	11	0.00078	CD81[1.25]CLDN1	1
CSNK2A1P	PTPRC	1.25	11	0.00078	PTPRC[1.25]CSNK2A1P	1
CYLD	IKBKG	1.00604	11	0.00078	IKBKG[1.00604]CYLD	1
DDB2	SAMHD1	5.22262	11	0.00078	SAMHD1[1.61031]DDB1[1.001]DDB2	2
EIF4E2	ISG15	1.11111	11	0.00078	ISG15[1.11111]EIF4E2	1
FAP	FPR1	4.38672	11	0.00078	FPR1[1.11111]PLAUR[1.08225]FAP	2
FBXW7	NFKB2	1.1655	11	0.00078	NFKB2[1.1655]FBXW7	1
FGA	THBD	4.01206	11	0.00078	THBD[1.001]F2[1.00503]FGA	2
FOXO1	STAT3	1.02041	11	0.00078	STAT3[1.02041]FOXO1	1
GATA6	GATA2	1.11111	11	0.00078	GATA2[1.11111]GATA6	1
H2AFJ	RAG2	4.52224	11	0.00078	RAG2[1.25]H3F3B[1.01112]H2AFJ	2
HES3	PIK3CD	1.11111	11	0.00078	PIK3CD[1.11111]HES3	1
HIST1H3B	AIRE	1.61551	11	0.00078	AIRE[1.61551]HIST1H3B	1
IFNB1	STAT2	1.11111	11	0.00078	STAT2[1.11111]IFNB1	1
IL1A	IL1RN	4.04258	11	0.00078	IL1RN[1.00503]IL1R1[1.01626]IL1A	2
IL6R	TYK2	1.11111	11	0.00078	TYK2[1.11111]IL6R	1
KDM1A	GFI1	1.6129	11	0.00078	GFI1[1.6129]KDM1A	1
KHDRBS1	NCF1	1.61031	11	0.00078	NCF1[1.61031]KHDRBS1	1
LY96	TICAM1	1.11111	11	0.00078	TICAM1[1.11111]LY96	1
MAP3K5	FASLG	1.11111	11	0.00078	FASLG[1.11111]MAP3K5	1
MBD4	FADD	1.01729	11	0.00078	FADD[1.01729]MBD4	1
NCOR1	ADA	5.274	11	0.00078	ADA[1.61031]NR3C1[1.02669]NCOR1	2
NGFR	FCN3	4.65982	11	0.00078	FCN3[1.25]APP[1.07991]NGFR	2
NLK	CHD7	1.6129	11	0.00078	CHD7[1.6129]NLK	1
NOD1	CASP8	1.0395	11	0.00078	CASP8[1.0395]NOD1	1
NR6A1	DNMT3B	1.18906	11	0.00078	DNMT3B[1.18906]NR6A1	1
ORC6L	MCM4	1.00705	11	0.00078	MCM4[1.00705]ORC6L	1
PAFAH1B1	IL10RB	4.579	11	0.00078	IL10RB[1.25]CLIP1[1.0395]PAFAH1B1	2
PARD6A	DOCK8	4.08316	11	0.00078	DOCK8[1.04058]CDC42[1.001]PARD6A	2
PKN1	RAC2	1.11111	11	0.00078	RAC2[1.11111]PKN1	1
PLAT	C7	5.23068	11	0.00078	C7[1.61031]PLG[1.00503]PLAT	2
PLN	HAX1	1.25	11	0.00078	HAX1[1.25]PLN	1
POLD3	RNASEH2B	4.502	11	0.00078	RNASEH2B[1.25]PCNA[1.001]POLD3	2
PPP1CA	ACTB	1.0929	11	0.00078	ACTB[1.0929]PPP1CA	1
PRKD3	STK4	1.25	11	0.00078	STK4[1.25]PRKD3	1
PRKG1	FOXN1	8.5246	11	0.00078	FOXN1[3.18471]BMPR2[1.07759]PRKG1	2
PSMB5	TAP1	1.6129	11	0.00078	TAP1[1.6129]PSMB5	1
PSMD3	VPS45	2.09644	11	0.00078	VPS45[2.09644]PSMD3	1
RAD51	BLM	1.0582	11	0.00078	BLM[1.0582]RAD51	1
REV3L	POLE	1.25	11	0.00078	POLE[1.25]REV3L	1
RPH3AL	RAB27A	1.23457	11	0.00078	RAB27A[1.23457]RPH3AL	1
SH2B1	IFNGR2	4.06812	11	0.00078	IFNGR2[1.03306]JAK2[1.001]SH2B1	2
SKIV2L	C4B	4.44444	11	0.00078	C4B[1.11111]PHTF1[1.11111]SKIV2L	2
SKP1	NFKBIA	1.01729	11	0.00078	NFKBIA[1.01729]SKP1	1
SMAD3	SLC46A1	10.5126	11	0.00078	SLC46A1[4.25532]UBC[1.001]SMAD3	2
STK25	ZBTB24	16.2126	11	0.00078	ZBTB24[3.16456]STK24[1.11982]PDCD10[1.11982]STK25	3
TBP	IKZF1	1.6129	11	0.00078	IKZF1[1.6129]TBP	1
THBS1	ELANE	1.61031	11	0.00078	ELANE[1.61031]THBS1	1
TLR1	IRAK4	1.11111	11	0.00078	IRAK4[1.11111]TLR1	1
TNFRSF21	STX11	4.62963	11	0.00078	STX11[4.62963]TNFRSF21	1
TRIM27	NOD2	1.25	11	0.00078	NOD2[1.25]TRIM27	1
XRCC3	NBN	1.25	11	0.00078	NBN[1.25]XRCC3	1
ACTG1	ACTB	1.10254	12	0.00085	ACTB[1.10254]ACTG1	1
APOC2	APOL1	4.38672	12	0.00085	APOL1[1.08225]APOA1[1.11111]APOC2	2
ARHGEF6	SH2D1A	1.6129	12	0.00085	SH2D1A[1.6129]ARHGEF6	1
ATR	SMARCAL1	4.22422	12	0.00085	SMARCAL1[1.11111]ATRIP[1.001]ATR	2
AZI2	TBK1	1.03842	12	0.00085	TBK1[1.03842]AZI2	1
CD14	TICAM1	1.11111	12	0.00085	TICAM1[1.11111]CD14	1
CDKN1B	AICDA	4.45712	12	0.00085	AICDA[1.18906]KPNA1[1.0395]CDKN1B	2
CLASP2	IL10RB	4.579	12	0.00085	IL10RB[1.25]CLIP1[1.0395]CLASP2	2
CSNK2A2	PTPRC	1.25	12	0.00085	PTPRC[1.25]CSNK2A2	1
CTGF	TBX1	4.53458	12	0.00085	TBX1[1.25]VEGFA[1.01729]CTGF	2
DAB1	TCN2	4.6692	12	0.00085	TCN2[1.25]LRP2[1.0846]DAB1	2
DYRK1A	STK4	1.25	12	0.00085	STK4[1.25]DYRK1A	1
ERCC8	SAMHD1	5.22664	12	0.00085	SAMHD1[1.61031]DDB1[1.00301]ERCC8	2
F7	SERPING1	4.72222	12	0.00085	SERPING1[1.11111]F12[1.25]F7	2
FGB	THBD	4.01206	12	0.00085	THBD[1.001]F2[1.00503]FGB	2
GATA4	GATA2	1.11111	12	0.00085	GATA2[1.11111]GATA4	1
GPC3	CD81	1.25	12	0.00085	CD81[1.25]GPC3	1
HIST1H3A	AIRE	1.61551	12	0.00085	AIRE[1.61551]HIST1H3A	1
HIST1H4B	RAG2	4.52224	12	0.00085	RAG2[1.25]H3F3B[1.01112]HIST1H4B	2
IFNA1	CR2	1.61031	12	0.00085	CR2[1.61031]IFNA1	1
IFNA13	C1QB	4.24446	12	0.00085	C1QB[1.11111]IGHV3-23[1.01112]IFNA13	2
IFNA16	STAT2	1.11111	12	0.00085	STAT2[1.11111]IFNA16	1
ITGA4	CXCR4	1.25	12	0.00085	CXCR4[1.25]ITGA4	1
ITGA6	ITGB2	1.10988	12	0.00085	ITGB2[1.10988]ITGA6	1
LRDD	FADD	1.03199	12	0.00085	FADD[1.03199]LRDD	1
MCM5	MCM4	1.01215	12	0.00085	MCM4[1.01215]MCM5	1
MLH3	PMS2	1.85185	12	0.00085	PMS2[1.85185]MLH3	1
NCOR2	RFXANK	4.09976	12	0.00085	RFXANK[1.04384]HDAC4[1.00604]NCOR2	2
NOX3	CYBB	2.77778	12	0.00085	CYBB[2.77778]NOX3	1
NRIP1	ADA	5.274	12	0.00085	ADA[1.61031]NR3C1[1.02669]NRIP1	2
PACSIN1	WIPF1	2.1692	12	0.00085	WIPF1[2.1692]PACSIN1	1
PAK1	DOCK8	4.08316	12	0.00085	DOCK8[1.04058]CDC42[1.001]PAK1	2
PBRM1	CHD7	1.6129	12	0.00085	CHD7[1.6129]PBRM1	1
PDPK1	PRKCD	1.18203	12	0.00085	PRKCD[1.18203]PDPK1	1
POLH	RNASEH2B	4.502	12	0.00085	RNASEH2B[1.25]PCNA[1.001]POLH	2
PSMC4	MEFV	4.502	12	0.00085	MEFV[1.25]CASP1[1.001]PSMC4	2
RABEP1	VPS45	4.03452	12	0.00085	VPS45[1.01626]RAB5A[1.001]RABEP1	2
RBM5	ADAR	4.502	12	0.00085	ADAR[1.25]ILF3[1.001]RBM5	2
RHOB	RHOH	1.11111	12	0.00085	RHOH[1.11111]RHOB	1
RNF8	MRE11A	1.11111	12	0.00085	MRE11A[1.11111]RNF8	1
ROCK2	CORO1A	1.25	12	0.00085	CORO1A[1.25]ROCK2	1
SERPINE1	FPR1	4.42244	12	0.00085	FPR1[1.11111]PLAUR[1.10011]SERPINE1	2
SPG7	MASP2	4.53458	12	0.00085	MASP2[1.01729]MBL2[1.25]SPG7	2
SYVN1	IGHM	1.61551	12	0.00085	IGHM[1.61551]SYVN1	1
TLR5	MYD88	1.02987	12	0.00085	MYD88[1.02987]TLR5	1
TPM4	FERMT3	2.77778	12	0.00085	FERMT3[2.77778]TPM4	1
TRPC6	STIM1	4.02012	12	0.00085	STIM1[1.002]TRPC1[1.00806]TRPC6	2
VHL	CYBA	1.61031	12	0.00085	CYBA[1.61031]VHL	1
XRCC1	POLE	1.25	12	0.00085	POLE[1.25]XRCC1	1
ZNF593	NHP2	3.87597	12	0.00085	NHP2[3.87597]ZNF593	1
APOC3	APOL1	4.38672	13	0.00092	APOL1[1.08225]APOA1[1.11111]APOC3	2
ARHGAP1	DOCK8	4.08316	13	0.00092	DOCK8[1.04058]CDC42[1.001]ARHGAP1	2
ARHGEF7	SH2D1A	1.6129	13	0.00092	SH2D1A[1.6129]ARHGEF7	1
ASF1B	RAG2	4.5284	13	0.00092	RAG2[1.25]H3F3A[1.0142]ASF1B	2
BRCA2	BLM	1.11111	13	0.00092	BLM[1.11111]BRCA2	1
C3AR1	C3	1.11111	13	0.00092	C3[1.11111]C3AR1	1
CDC37	AICDA	4.502	13	0.00092	AICDA[1.25]HSP90AA2[1.001]CDC37	2
CDC45	MCM4	1.01523	13	0.00092	MCM4[1.01523]CDC45	1
CDK5R1	IL12B	1.61031	13	0.00092	IL12B[1.61031]CDK5R1	1
CNBP	SBDS	4.7619	13	0.00092	SBDS[4.7619]CNBP	1
CSNK1A1	MALT1	1.6129	13	0.00092	MALT1[1.6129]CSNK1A1	1
GRAP2	ITK	1.11111	13	0.00092	ITK[1.11111]GRAP2	1
GRIP1	ADA	5.2846	13	0.00092	ADA[1.61031]NR3C1[1.03199]GRIP1	2
GRN	ELANE	4.17986	13	0.00092	ELANE[1.02041]SLPI[1.06952]GRN	2
HAND2	TCF3	1.18343	13	0.00092	TCF3[1.18343]HAND2	1
HGS	LYST	1.62866	13	0.00092	LYST[1.62866]HGS	1
HIST1H1B	FOXP3	1.61031	13	0.00092	FOXP3[1.61031]HIST1H1B	1
HIST1H2BB	AIRE	1.61551	13	0.00092	AIRE[1.61551]HIST1H2BB	1
HTRA2	XIAP	1.06724	13	0.00092	XIAP[1.06724]HTRA2	1
IFNA14	STAT2	1.11111	13	0.00092	STAT2[1.11111]IFNA14	1
ILF2	ADAR	4.504	13	0.00092	ADAR[1.25]ILF3[1.002]ILF2	2
ITGA1	ITGB2	1.11111	13	0.00092	ITGB2[1.11111]ITGA1	1
ITPR3	STIM1	4.06798	13	0.00092	STIM1[1.002]TRPC1[1.03199]ITPR3	2
LIMK1	FOXN1	8.53392	13	0.00092	FOXN1[3.18471]BMPR2[1.08225]LIMK1	2
MAP4K1	BLNK	1.07181	13	0.00092	BLNK[1.07181]MAP4K1	1
MAPK8IP1	TCN2	4.97218	13	0.00092	TCN2[1.25]LRP2[1.23609]MAPK8IP1	2
NFKBIE	NFKB2	1.51057	13	0.00092	NFKB2[1.51057]NFKBIE	1
PACSIN3	WIPF1	2.1692	13	0.00092	WIPF1[2.1692]PACSIN3	1
PEA15	FADD	1.03199	13	0.00092	FADD[1.03199]PEA15	1
PIK3CB	NBN	1.50376	13	0.00092	NBN[1.50376]PIK3CB	1
PLK1	IL10RB	4.58116	13	0.00092	IL10RB[1.25]CLIP1[1.04058]PLK1	2
PRDX6	CD19	1.25	13	0.00092	CD19[1.25]PRDX6	1
PRKCSH	PTPRC	1.34228	13	0.00092	PTPRC[1.34228]PRKCSH	1
PSEN1	FCN3	4.6645	13	0.00092	FCN3[1.25]APP[1.08225]PSEN1	2
RAD21	TINF2	1.11111	13	0.00092	TINF2[1.11111]RAD21	1
RCOR1	GFI1	1.6129	13	0.00092	GFI1[1.6129]RCOR1	1
RHOG	RHOH	1.11111	13	0.00092	RHOH[1.11111]RHOG	1
SIRT1	CIITA	1.25	13	0.00092	CIITA[1.25]SIRT1	1
SKAP1	LCK	1.03199	13	0.00092	LCK[1.03199]SKAP1	1
SMARCD3	CHD7	1.6129	13	0.00092	CHD7[1.6129]SMARCD3	1
THOC5	TAP1	1.6129	13	0.00092	TAP1[1.6129]THOC5	1
TNFRSF11A	TRAF3	1.04932	13	0.00092	TRAF3[1.04932]TNFRSF11A	1
TRIB1	CD46	1.6129	13	0.00092	CD46[1.6129]TRIB1	1
TXLNA	STXBP2	4.23918	13	0.00092	STXBP2[1.03734]STX3[1.08225]TXLNA	2
UIMC1	MRE11A	1.11111	13	0.00092	MRE11A[1.11111]UIMC1	1
VAV2	SH3BP2	1.18343	13	0.00092	SH3BP2[1.18343]VAV2	1
YEATS4	ACTB	1.10497	13	0.00092	ACTB[1.10497]YEATS4	1
ZHX1	DNMT3B	1.25	13	0.00092	DNMT3B[1.25]ZHX1	1
APOA4	APOL1	4.38672	14	0.00099	APOL1[1.08225]APOA1[1.11111]APOA4	2
ATRX	RAG2	4.63448	14	0.00099	RAG2[1.25]H3F3A[1.06724]ATRX	2
BRD8	ACTB	1.11111	14	0.00099	ACTB[1.11111]BRD8	1
CAV3	STIM1	4.09386	14	0.00099	STIM1[1.002]TRPC1[1.04493]CAV3	2
CDKN2D	IL12B	1.6129	14	0.00099	IL12B[1.6129]CDKN2D	1
CTNNB1	TAZ	4.36606	14	0.00099	TAZ[1.18203]BTRC[1.001]CTNNB1	2
E2F1	SMARCAL1	4.22622	14	0.00099	SMARCAL1[1.11111]TOPBP1[1.002]E2F1	2
EHMT2	GFI1	1.61551	14	0.00099	GFI1[1.61551]EHMT2	1
FAM175A	MRE11A	1.11111	14	0.00099	MRE11A[1.11111]FAM175A	1
FANCF	BLM	1.11111	14	0.00099	BLM[1.11111]FANCF	1
FBXO18	C4B	4.44444	14	0.00099	C4B[1.11111]PHTF1[1.11111]FBXO18	2
FGG	THBD	4.0222	14	0.00099	THBD[1.001]F2[1.0101]FGG	2
FHL2	FOXN1	8.53392	14	0.00099	FOXN1[3.18471]BMPR2[1.08225]FHL2	2
GATA3	GATA2	1.11111	14	0.00099	GATA2[1.11111]GATA3	1
GIYD1	C6	3.31126	14	0.00099	C6[3.31126]GIYD1	1
HCLS1	HAX1	1.35318	14	0.00099	HAX1[1.35318]HCLS1	1
HIST3H3	RAG1	1.6129	14	0.00099	RAG1[1.6129]HIST3H3	1
IFNA6	STAT2	1.11111	14	0.00099	STAT2[1.11111]IFNA6	1
IGKV4-1	C1R	4.24446	14	0.00099	C1R[1.11111]IGHV3-23[1.01112]IGKV4-1	2
IRAK3	MYD88	1.08225	14	0.00099	MYD88[1.08225]IRAK3	1
ITGA5	FPR1	4.44444	14	0.00099	FPR1[1.11111]PLAUR[1.11111]ITGA5	2
ITGAV	ITGB2	1.11111	14	0.00099	ITGB2[1.11111]ITGAV	1
ITSN1	WAS	1.08225	14	0.00099	WAS[1.08225]ITSN1	1
KAT2B	CIITA	1.25	14	0.00099	CIITA[1.25]KAT2B	1
KRIT1	FAS	1.61031	14	0.00099	FAS[1.61031]KRIT1	1
LAT	SH3BP2	1.18343	14	0.00099	SH3BP2[1.18343]LAT	1
MAPK8IP2	TCN2	4.97218	14	0.00099	TCN2[1.25]LRP2[1.23609]MAPK8IP2	2
NGDN	SP110	5.93054	14	0.00099	SP110[1.71527]CPEB1[1.25]NGDN	2
ORC1L	MCM4	1.03734	14	0.00099	MCM4[1.03734]ORC1L	1
PACSIN2	WIPF1	2.1692	14	0.00099	WIPF1[2.1692]PACSIN2	1
PMS2L5	PMS2	1.85185	14	0.00099	PMS2[1.85185]PMS2L5	1
RHOF	RHOH	1.11111	14	0.00099	RHOH[1.11111]RHOF	1
RIOK3	CASP10	1.25	14	0.00099	CASP10[1.25]RIOK3	1
SCARB1	CD81	1.25	14	0.00099	CD81[1.25]SCARB1	1
SMARCD2	CHD7	1.6129	14	0.00099	CHD7[1.6129]SMARCD2	1
SMC3	TINF2	1.11111	14	0.00099	TINF2[1.11111]SMC3	1
SOCS6	RBCK1	1.6129	14	0.00099	RBCK1[1.6129]SOCS6	1
STX4	VPS45	4.19702	14	0.00099	VPS45[1.01626]RAB5A[1.08225]STX4	2
THOC4	TAP1	1.6129	14	0.00099	TAP1[1.6129]THOC4	1
TNNI3	LYST	1.62866	14	0.00099	LYST[1.62866]TNNI3	1
TRPC4AP	SAMHD1	5.24082	14	0.00099	SAMHD1[1.61031]DDB1[1.0101]TRPC4AP	2
TUBB	PSTPIP1	2.1692	14	0.00099	PSTPIP1[2.1692]TUBB	1
UBE2D1	XIAP	1.07296	14	0.00099	XIAP[1.07296]UBE2D1	1
WWP1	ITCH	1.11111	14	0.00099	ITCH[1.11111]WWP1	1
ACVRL1	FOXN1	8.57692	15	0.00106	FOXN1[3.18471]BMPR2[1.10375]ACVRL1	2
APOA2	APOL1	4.38672	15	0.00106	APOL1[1.08225]APOA1[1.11111]APOA2	2
ARHGEF11	RAC2	1.11111	15	0.00106	RAC2[1.11111]ARHGEF11	1
ATPAF1	C4B	4.44444	15	0.00106	C4B[1.11111]FAM107B[1.11111]ATPAF1	2
BCAP31	CASP8	1.08225	15	0.00106	CASP8[1.08225]BCAP31	1
BCAR1	SH2D1A	4.0181	15	0.00106	SH2D1A[1.00705]FYN[1.002]BCAR1	2
CD63	CXCR4	1.25	15	0.00106	CXCR4[1.25]CD63	1
CFTR	VPS45	4.19702	15	0.00106	VPS45[1.01626]RAB5A[1.08225]CFTR	2
CRADD	TNFRSF1A	1.0395	15	0.00106	TNFRSF1A[1.0395]CRADD	1
DAP3	FADD	1.03199	15	0.00106	FADD[1.03199]DAP3	1
EIF6	NOP10	4.41146	15	0.00106	NOP10[1.06157]SNORA56[1.14416]EIF6	2
EPOR	IFNGR2	4.07214	15	0.00106	IFNGR2[1.03306]JAK2[1.00301]EPOR	2
EZH2	DNMT3B	1.25	15	0.00106	DNMT3B[1.25]EZH2	1
FANCE	BLM	1.11111	15	0.00106	BLM[1.11111]FANCE	1
FOXO3	STK4	1.61031	15	0.00106	STK4[1.61031]FOXO3	1
GTF2B	CIITA	1.25	15	0.00106	CIITA[1.25]GTF2B	1
HDAC6	ADA	5.29962	15	0.00106	ADA[1.61031]NR3C1[1.0395]HDAC6	2
HIPK3	FAS	1.61031	15	0.00106	FAS[1.61031]HIPK3	1
HSPA1A	PSTPIP1	2.1692	15	0.00106	PSTPIP1[2.1692]HSPA1A	1
IFNA8	STAT2	1.11111	15	0.00106	STAT2[1.11111]IFNA8	1
IL34	IGKC	1.01112	15	0.00106	IGKC[1.01112]IL34	1
IL6	TYK2	1.11111	15	0.00106	TYK2[1.11111]IL6	1
INS	MS4A1	5	15	0.00106	MS4A1[1.25]LOC652494[1.25]INS	2
KLK3	ELANE	4.329	15	0.00106	ELANE[1.08225]SERPINA1[1.08225]KLK3	2
LIG3	LIG4	1.25	15	0.00106	LIG4[1.25]LIG3	1
LTBR	TRAF3	1.06724	15	0.00106	TRAF3[1.06724]LTBR	1
MCL1	SLC46A1	10.5126	15	0.00106	SLC46A1[4.25532]UBC[1.001]MCL1	2
MLL5	ACTB	1.11111	15	0.00106	ACTB[1.11111]MLL5	1
MYST1	FOXP3	1.61031	15	0.00106	FOXP3[1.61031]MYST1	1
NCDN	LYST	1.62866	15	0.00106	LYST[1.62866]NCDN	1
NOS2	ORAI1	4.52224	15	0.00106	ORAI1[1.25]CALM2[1.01112]NOS2	2
OCLN	ITCH	1.17786	15	0.00106	ITCH[1.17786]OCLN	1
PICK1	GFI1	1.85874	15	0.00106	GFI1[1.85874]PICK1	1
PMS2L1	PMS2	1.85185	15	0.00106	PMS2[1.85185]PMS2L1	1
PSMB7	C6	4.06174	15	0.00106	C6[1.02987]PSMA4[1.001]PSMB7	2
RAD1	SMARCAL1	4.22622	15	0.00106	SMARCAL1[1.11111]HUS1[1.002]RAD1	2
RFC1	RNASEH2B	4.502	15	0.00106	RNASEH2B[1.25]PCNA[1.001]RFC1	2
RHOD	RHOH	1.11111	15	0.00106	RHOH[1.11111]RHOD	1
RPA1	MCM4	1.0395	15	0.00106	MCM4[1.0395]RPA1	1
SH3BP5	BTK	1.08225	15	0.00106	BTK[1.08225]SH3BP5	1
SMARCD1	CHD7	1.6129	15	0.00106	CHD7[1.6129]SMARCD1	1
ST14	C1R	4.24446	15	0.00106	C1R[1.11111]IGHV3-23[1.01112]ST14	2
TBX2	CEBPE	2.80112	15	0.00106	CEBPE[2.80112]TBX2	1
TCEB1	FERMT3	4.50804	15	0.00106	FERMT3[1.25]GNB2L1[1.00402]TCEB1	2
TCF19	PSMB8	1.11111	15	0.00106	PSMB8[1.11111]TCF19	1
YY1	MVK	4.2343	15	0.00106	MVK[1.11111]SP1[1.00604]YY1	2
APC2	CORO1A	1.38889	16	0.00113	CORO1A[1.38889]APC2	1
APLP1	SP110	5.93054	16	0.00113	SP110[1.71527]CPEB1[1.25]APLP1	2
ARHGEF12	RAC2	1.11111	16	0.00113	RAC2[1.11111]ARHGEF12	1
CACNA1C	ORAI1	4.52224	16	0.00113	ORAI1[1.25]CALM2[1.01112]CACNA1C	2
CASP2	TNFRSF1A	1.0395	16	0.00113	TNFRSF1A[1.0395]CASP2	1
CD55	C3	1.11111	16	0.00113	C3[1.11111]CD55	1
CDC16	AP3B1	5.2278	16	0.00113	AP3B1[1.6129]BUB1B[1.001]CDC16	2
CDC25A	TAZ	4.37412	16	0.00113	TAZ[1.18203]BTRC[1.00503]CDC25A	2
CDT1	MCM4	1.04167	16	0.00113	MCM4[1.04167]CDT1	1
CYP1B1	IGLL1	5.91296	16	0.00113	IGLL1[1.70648]MYOC[1.25]CYP1B1	2
ERBB3	PIK3R1	1.01112	16	0.00113	PIK3R1[1.01112]ERBB3	1
FLT3	SH3BP2	1.61031	16	0.00113	SH3BP2[1.61031]FLT3	1
GP1BB	THBD	4.22422	16	0.00113	THBD[1.001]F2[1.11111]GP1BB	2
GRIN2A	SH2D1A	4.02012	16	0.00113	SH2D1A[1.00705]FYN[1.00301]GRIN2A	2
HBEGF	CTSC	4.72222	16	0.00113	CTSC[1.25]PRL[1.11111]HBEGF	2
HELLS	DNMT3B	1.45138	16	0.00113	DNMT3B[1.45138]HELLS	1
HHEX	GATA2	1.25	16	0.00113	GATA2[1.25]HHEX	1
IGFBP3	C7	5.38512	16	0.00113	C7[1.61031]PLG[1.08225]IGFBP3	2
IL27RA	TYK2	1.11111	16	0.00113	TYK2[1.11111]IL27RA	1
ING2	RAG2	4.6645	16	0.00113	RAG2[1.25]H3F3A[1.08225]ING2	2
ITPR1	STIM1	4.1685	16	0.00113	STIM1[1.002]TRPC1[1.08225]ITPR1	2
KIR2DS1	TAP2	5.2327	16	0.00113	TAP2[1.61031]HLA-C[1.00604]KIR2DS1	2
MAPK1	LCK	1.0395	16	0.00113	LCK[1.0395]MAPK1	1
MED16	CEBPE	2.80112	16	0.00113	CEBPE[2.80112]MED16	1
MYO1F	WIPF1	2.61097	16	0.00113	WIPF1[2.61097]MYO1F	1
NCOA2	ADA	5.3281	16	0.00113	ADA[1.61031]NR3C1[1.05374]NCOA2	2
NCOA3	AIRE	4.06598	16	0.00113	AIRE[1.03199]CREBBP[1.001]NCOA3	2
NOL8	SBDS	5.16086	16	0.00113	SBDS[1.49701]NIP7[1.08342]NOL8	2
PIK3R3	ICOS	5.44284	16	0.00113	ICOS[1.61031]CD86[1.11111]PIK3R3	2
PMS2L2	PMS2	1.85185	16	0.00113	PMS2[1.85185]PMS2L2	1
PSMB6	C6	4.06174	16	0.00113	C6[1.02987]PSMA4[1.001]PSMB6	2
PTPN22	PSTPIP1	3.42466	16	0.00113	PSTPIP1[3.42466]PTPN22	1
RNF128	CD40LG	1.61031	16	0.00113	CD40LG[1.61031]RNF128	1
S100A8	MYD88	1.11111	16	0.00113	MYD88[1.11111]S100A8	1
SETMAR	LIG4	1.25	16	0.00113	LIG4[1.25]SETMAR	1
SIGIRR	IL1RN	4.17456	16	0.00113	IL1RN[1.00503]IL1R1[1.08225]SIGIRR	2
SMAD9	FOXN1	8.59164	16	0.00113	FOXN1[3.18471]BMPR2[1.11111]SMAD9	2
SMARCB1	CHD7	1.6129	16	0.00113	CHD7[1.6129]SMARCB1	1
SP3	MVK	4.23632	16	0.00113	MVK[1.11111]SP1[1.00705]SP3	2
SQSTM1	IRF8	1.6129	16	0.00113	IRF8[1.6129]SQSTM1	1
SYT1	STXBP2	4.5031	16	0.00113	STXBP2[1.06952]STX1A[1.18203]SYT1	2
TDG	AK2	6.52304	16	0.00113	AK2[2.24215]SUMO2[1.01937]TDG	2
TGFB1	C8B	5.72062	16	0.00113	C8B[1.61031]CLU[1.25]TGFB1	2
TRIM69	TLR3	1.6	16	0.00113	TLR3[1.6]TRIM69	1
TRRAP	ACTB	1.11111	16	0.00113	ACTB[1.11111]TRRAP	1
UBE2L6	ISG15	1.11111	16	0.00113	ISG15[1.11111]UBE2L6	1
VAMP8	STX11	4.94236	16	0.00113	STX11[1.46413]SNAP23[1.00705]VAMP8	2
XPO5	ADAR	4.54708	16	0.00113	ADAR[1.25]ILF3[1.02354]XPO5	2
APAF1	CASP8	1.08225	17	0.0012	CASP8[1.08225]APAF1	1
BAIAP2	DOCK8	4.08516	17	0.0012	DOCK8[1.04058]CDC42[1.002]BAIAP2	2
BCL2	CASP10	1.61031	17	0.0012	CASP10[1.61031]BCL2	1
BMP1	CTSC	5	17	0.0012	CTSC[1.25]PRL[1.25]BMP1	2
CHD1	SP110	6.65116	17	0.0012	SP110[1.71527]CPEB1[1.61031]CHD1	2
CNTN2	IKBKG	1.02669	17	0.0012	IKBKG[1.02669]CNTN2	1
CSNK2B	LYST	1.62866	17	0.0012	LYST[1.62866]CSNK2B	1
CTSB	C4A	6.44124	17	0.0012	C4A[1.61031]CST3[1.61031]CTSB	2
EBI3	TYK2	1.11111	17	0.0012	TYK2[1.11111]EBI3	1
EIF2AK2	ADAR	4.55338	17	0.0012	ADAR[1.25]ILF3[1.02669]EIF2AK2	2
ESPN	CORO1A	1.38889	17	0.0012	CORO1A[1.38889]ESPN	1
EZH1	DNMT3B	1.50376	17	0.0012	DNMT3B[1.50376]EZH1	1
F2RL3	THBD	4.22422	17	0.0012	THBD[1.001]F2[1.11111]F2RL3	2
FAIM2	FAS	1.61031	17	0.0012	FAS[1.61031]FAIM2	1
FANCB	BLM	1.11111	17	0.0012	BLM[1.11111]FANCB	1
GNA15	NHP2	5.45324	17	0.0012	NHP2[1.61551]F2R[1.11111]GNA15	2
GNAI2	NCF2	1.6129	17	0.0012	NCF2[1.6129]GNAI2	1
GPS1	CARD11	1.6129	17	0.0012	CARD11[1.6129]GPS1	1
GRM1	STIM1	4.1685	17	0.0012	STIM1[1.002]TRPC1[1.08225]GRM1	2
HLA-F	PRF1	4.6645	17	0.0012	PRF1[1.08225]CALR[1.25]HLA-F	2
IER3	PSMB8	1.11111	17	0.0012	PSMB8[1.11111]IER3	1
IFNA5	STAT2	1.11111	17	0.0012	STAT2[1.11111]IFNA5	1
IGF1R	FERMT3	4.50804	17	0.0012	FERMT3[1.25]GNB2L1[1.00402]IGF1R	2
IL5	UNC119	4.1665	17	0.0012	UNC119[1.08225]IL5RA[1.001]IL5	2
IRF4	FOXP3	4.01812	17	0.0012	FOXP3[1.001]NFATC2[1.00806]IRF4	2
IRF6	IRF8	1.75747	17	0.0012	IRF8[1.75747]IRF6	1
KIR2DS3	TAP2	5.24696	17	0.0012	TAP2[1.61031]HLA-C[1.01317]KIR2DS3	2
LTF	C8B	5.72062	17	0.0012	C8B[1.61031]CLU[1.25]LTF	2
MEAF6	ACTB	1.11111	17	0.0012	ACTB[1.11111]MEAF6	1
MEF2A	RFXANK	4.14106	17	0.0012	RFXANK[1.04384]HDAC4[1.02669]MEF2A	2
MIB2	CARD14	4.47396	17	0.0012	CARD14[1.08225]BCL10[1.15473]MIB2	2
MSH4	PMS2	2.00803	17	0.0012	PMS2[2.00803]MSH4	1
NGF	MYD88	1.11111	17	0.0012	MYD88[1.11111]NGF	1
PAK2	CYBB	4.23632	17	0.0012	CYBB[1.11111]RAC1[1.00705]PAK2	2
PDP1	PRKCD	1.61031	17	0.0012	PRKCD[1.61031]PDP1	1
PEX5	IGLL1	5.91296	17	0.0012	IGLL1[1.70648]MYOC[1.25]PEX5	2
PIAS4	GATA2	1.25	17	0.0012	GATA2[1.25]PIAS4	1
PLK3	PTPRC	1.61031	17	0.0012	PTPRC[1.61031]PLK3	1
PRNP	CXCR4	1.25	17	0.0012	CXCR4[1.25]PRNP	1
RAB4A	VPS45	4.20804	17	0.0012	VPS45[1.0929]ZFYVE20[1.01112]RAB4A	2
RALA	ORAI1	4.52634	17	0.0012	ORAI1[1.25]CALM1[1.01317]RALA	2
RASL10B	WAS	1.17371	17	0.0012	WAS[1.17371]RASL10B	1
SMAD5	FOXN1	8.59164	17	0.0012	FOXN1[3.18471]BMPR2[1.11111]SMAD5	2
TCF21	TCF3	1.26582	17	0.0012	TCF3[1.26582]TCF21	1
TCP1	ACP5	9.57776	17	0.0012	ACP5[3.78788]PPP2CB[1.001]TCP1	2
TDP1	LIG4	1.25	17	0.0012	LIG4[1.25]TDP1	1
TSPO	MS4A1	5	17	0.0012	MS4A1[1.25]LOC652494[1.25]TSPO	2
USP9X	ITCH	1.18203	17	0.0012	ITCH[1.18203]USP9X	1
VAMP7	STX11	4.9505	17	0.0012	STX11[1.46413]SNAP23[1.01112]VAMP7	2
AMBP	CD79A	1.18203	18	0.00127	CD79A[1.18203]AMBP	1
ANAPC2	AP3B1	5.2278	18	0.00127	AP3B1[1.6129]BUB1B[1.001]ANAPC2	2
ATG5	FADD	1.08108	18	0.00127	FADD[1.08108]ATG5	1
ATXN1	C4A	6.9381	18	0.00127	C4A[1.61031]CST3[1.85874]ATXN1	2
CAMP	APOL1	4.6645	18	0.00127	APOL1[1.08225]APOA1[1.25]CAMP	2
CCK	NOD2	1.61031	18	0.00127	NOD2[1.61031]CCK	1
CDK4	IRF8	1.75747	18	0.00127	IRF8[1.75747]CDK4	1
CNKSR1	STK4	1.61551	18	0.00127	STK4[1.61551]CNKSR1	1
CXCR2	MEFV	4.54082	18	0.00127	MEFV[1.25]VASP[1.02041]CXCR2	2
DFFA	RAG1	4.38672	18	0.00127	RAG1[1.08225]KPNA1[1.11111]DFFA	2
DHX9	DCLRE1C	4.18062	18	0.00127	DCLRE1C[1.00806]XRCC7[1.08225]DHX9	2
F11R	ITGB2	1.11111	18	0.00127	ITGB2[1.11111]F11R	1
F2RL2	THBD	4.22422	18	0.00127	THBD[1.001]F2[1.11111]F2RL2	2
FANCL	BLM	1.11111	18	0.00127	BLM[1.11111]FANCL	1
FEN1	RNASEH2B	4.502	18	0.00127	RNASEH2B[1.25]PCNA[1.001]FEN1	2
GAS2	CORO1A	1.38889	18	0.00127	CORO1A[1.38889]GAS2	1
GINS2	MCM4	1.05932	18	0.00127	MCM4[1.05932]GINS2	1
GLI3	CHD7	2.30947	18	0.00127	CHD7[2.30947]GLI3	1
GOLT1B	UNC93B1	1.75747	18	0.00127	UNC93B1[1.75747]GOLT1B	1
GTPBP4	SBDS	5.41532	18	0.00127	SBDS[1.49701]NIP7[1.21065]GTPBP4	2
HIST1H2BM	RAG2	4.72222	18	0.00127	RAG2[1.25]H3F3B[1.11111]HIST1H2BM	2
IL7	IL2RG	1.11111	18	0.00127	IL2RG[1.11111]IL7	1
KDM2B	CEBPE	2.80112	18	0.00127	CEBPE[2.80112]KDM2B	1
LPL	PRF1	4.6645	18	0.00127	PRF1[1.08225]CALR[1.25]LPL	2
MED12	LYST	1.62866	18	0.00127	LYST[1.62866]MED12	1
NOS3	ORAI1	4.53458	18	0.00127	ORAI1[1.25]CALM1[1.01729]NOS3	2
POU2F1	ADA	5.34828	18	0.00127	ADA[1.61031]NR3C1[1.06383]POU2F1	2
PSMB4	C6	4.06174	18	0.00127	C6[1.02987]PSMA4[1.001]PSMB4	2
PTEN	SLC46A1	10.5126	18	0.00127	SLC46A1[4.25532]UBC[1.001]PTEN	2
RAB3B	PSMB8	1.11111	18	0.00127	PSMB8[1.11111]RAB3B	1
RAB8A	RAB27A	4.1405	18	0.00127	RAB27A[1.00301]SYTL4[1.06724]RAB8A	2
RBBP7	RFXANK	4.14742	18	0.00127	RFXANK[1.04384]HDAC5[1.02987]RBBP7	2
RHOA	RHOH	4.03452	18	0.00127	RHOH[1.01626]ARHGDIA[1.001]RHOA	2
RYBP	CASP10	1.61031	18	0.00127	CASP10[1.61031]RYBP	1
SDCBP	TNFRSF13B	4.29906	18	0.00127	TNFRSF13B[1.11111]SDC2[1.03842]SDCBP	2
SELPLG	SERPING1	5.22462	18	0.00127	SERPING1[1.61031]SELP[1.002]SELPLG	2
SMAD6	FOXN1	8.59164	18	0.00127	FOXN1[3.18471]BMPR2[1.11111]SMAD6	2
SNRPC	ADAR	4.55338	18	0.00127	ADAR[1.25]ILF3[1.02669]SNRPC	2
STMN3	C8B	5.72062	18	0.00127	C8B[1.61031]CLU[1.25]STMN3	2
TCF12	TCF3	1.54321	18	0.00127	TCF3[1.54321]TCF12	1
TP63	ITCH	1.18203	18	0.00127	ITCH[1.18203]TP63	1
TPP1	TINF2	1.19048	18	0.00127	TINF2[1.19048]TPP1	1
TSC22D3	NFKB2	1.61031	18	0.00127	NFKB2[1.61031]TSC22D3	1
UBE2D3	RBCK1	1.61551	18	0.00127	RBCK1[1.61551]UBE2D3	1
UBE2E2	ISG15	1.18203	18	0.00127	ISG15[1.18203]UBE2E2	1
XRCC6BP1	LIG4	1.38889	18	0.00127	LIG4[1.38889]XRCC6BP1	1
ACTN4	VPS45	4.25474	19	0.00134	VPS45[1.01626]RAB5A[1.11111]ACTN4	2
ANAPC4	AP3B1	5.2278	19	0.00134	AP3B1[1.6129]BUB1B[1.001]ANAPC4	2
ASCL3	TCF3	1.5456	19	0.00134	TCF3[1.5456]ASCL3	1
AVP	STAT2	1.18343	19	0.00134	STAT2[1.18343]AVP	1
CCNK	STAT3	1.04493	19	0.00134	STAT3[1.04493]CCNK	1
CHAF1A	RNASEH2B	4.50602	19	0.00134	RNASEH2B[1.25]PCNA[1.00301]CHAF1A	2
CHTF8	SMARCAL1	4.2568	19	0.00134	SMARCAL1[1.11111]RFC2[1.01729]CHTF8	2
CRK	STK4	4.502	19	0.00134	STK4[1.25]MAP4K5[1.001]CRK	2
DBNL	SH3BP2	1.6129	19	0.00134	SH3BP2[1.6129]DBNL	1
DEDD2	CASP10	1.6129	19	0.00134	CASP10[1.6129]DEDD2	1
DFFB	RAG1	4.38672	19	0.00134	RAG1[1.08225]KPNA1[1.11111]DFFB	2
F2RL1	THBD	4.22422	19	0.00134	THBD[1.001]F2[1.11111]F2RL1	2
FCGR1A	RAG2	4.72222	19	0.00134	RAG2[1.25]HIST2H3PS2[1.11111]FCGR1A	2
FOXP2	FOXP3	4.02424	19	0.00134	FOXP3[1.001]NFATC2[1.01112]FOXP2	2
GAS7	IGLL1	5.91296	19	0.00134	IGLL1[1.70648]MYOC[1.25]GAS7	2
GLI2	CHD7	2.31481	19	0.00134	CHD7[2.31481]GLI2	1
GNB1	NCF2	1.6129	19	0.00134	NCF2[1.6129]GNB1	1
GNG2	NHP2	5.45324	19	0.00134	NHP2[1.61551]F2R[1.11111]GNG2	2
HPR	CD40LG	1.61551	19	0.00134	CD40LG[1.61551]HPR	1
ING3	ACTB	1.11111	19	0.00134	ACTB[1.11111]ING3	1
LEPR	IFNGR2	4.07416	19	0.00134	IFNGR2[1.03306]JAK2[1.00402]LEPR	2
MED1	GATA2	1.36426	19	0.00134	GATA2[1.36426]MED1	1
MID1	IRF8	1.75747	19	0.00134	IRF8[1.75747]MID1	1
MMP9	ITGB2	1.11111	19	0.00134	ITGB2[1.11111]MMP9	1
NRP2	SEMA3E	4.72018	19	0.00134	SEMA3E[1.03734]NRP1[1.32275]NRP2	2
PPIA	CXCR4	1.25	19	0.00134	CXCR4[1.25]PPIA	1
PSMB3	C6	4.06174	19	0.00134	C6[1.02987]PSMA6[1.001]PSMB3	2
PSMC2	CIITA	1.61031	19	0.00134	CIITA[1.61031]PSMC2	1
RAB19	RHOH	4.05476	19	0.00134	RHOH[1.01626]ARHGDIA[1.01112]RAB19	2
RAB3A	RAB27A	4.1405	19	0.00134	RAB27A[1.00301]SYTL4[1.06724]RAB3A	2
RB1	MVK	4.24856	19	0.00134	MVK[1.11111]SP1[1.01317]RB1	2
RGMB	XIAP	1.11111	19	0.00134	XIAP[1.11111]RGMB	1
RIPK4	PRKCD	1.61031	19	0.00134	PRKCD[1.61031]RIPK4	1
SEC61B	MAGT1	4.95446	19	0.00134	MAGT1[1.36612]RPN1[1.11111]SEC61B	2
SENP2	AK2	6.53558	19	0.00134	AK2[2.24215]SUMO2[1.02564]SENP2	2
SF1	ADAR	4.55338	19	0.00134	ADAR[1.25]ILF3[1.02669]SF1	2
TCEB2	CEBPE	2.80112	19	0.00134	CEBPE[2.80112]TCEB2	1
TNK2	DOCK8	4.08516	19	0.00134	DOCK8[1.04058]CDC42[1.002]TNK2	2
TSPAN4	CD81	1.6129	19	0.00134	CD81[1.6129]TSPAN4	1
ANAPC7	AP3B1	5.2278	20	0.00142	AP3B1[1.6129]BUB1B[1.001]ANAPC7	2
APOH	CD79A	1.25	20	0.00142	CD79A[1.25]APOH	1
ARFIP2	RAC2	1.11111	20	0.00142	RAC2[1.11111]ARFIP2	1
ATP5B	HAX1	1.6129	20	0.00142	HAX1[1.6129]ATP5B	1
AXIN1	C4A	7.7991	20	0.00142	C4A[2.89855]APC[1.001]AXIN1	2
BANF1	RAG1	4.38672	20	0.00142	RAG1[1.08225]KPNA1[1.11111]BANF1	2
BPTF	RAG2	4.86406	20	0.00142	RAG2[1.25]H3F3A[1.18203]BPTF	2
C1D	DCLRE1C	4.18062	20	0.00142	DCLRE1C[1.00806]XRCC7[1.08225]C1D	2
CAMK2G	MALT1	1.6129	20	0.00142	MALT1[1.6129]CAMK2G	1
CASP14	CASP10	1.6129	20	0.00142	CASP10[1.6129]CASP14	1
CASP4	NOD2	1.61031	20	0.00142	NOD2[1.61031]CASP4	1
CASP8AP2	FADD	1.08225	20	0.00142	FADD[1.08225]CASP8AP2	1
CCL5	TNFRSF13B	4.30122	20	0.00142	TNFRSF13B[1.11111]SDC4[1.0395]CCL5	2
CLPTM1	UNC93B1	1.75747	20	0.00142	UNC93B1[1.75747]CLPTM1	1
ECM1	C4B	4.44444	20	0.00142	C4B[1.11111]PHTF1[1.11111]ECM1	2
ELN	MASP2	5.72062	20	0.00142	MASP2[1.61031]FCN2[1.25]ELN	2
ENO1	ISG15	1.61031	20	0.00142	ISG15[1.61031]ENO1	1
F11	FCN3	4.72222	20	0.00142	FCN3[1.25]APP[1.11111]F11	2
FBXW5	SAMHD1	5.26352	20	0.00142	SAMHD1[1.61031]DDB1[1.02145]FBXW5	2
FES	IL2RG	1.11111	20	0.00142	IL2RG[1.11111]FES	1
GP9	THBD	4.22422	20	0.00142	THBD[1.001]F2[1.11111]GP9	2
GTF2A1L	CEBPE	2.80112	20	0.00142	CEBPE[2.80112]GTF2A1L	1
HRAS	PIK3R1	1.01626	20	0.00142	PIK3R1[1.01626]HRAS	1
HSPD1	MYD88	1.11111	20	0.00142	MYD88[1.11111]HSPD1	1
IGHG2	IGKC	1.01112	20	0.00142	IGKC[1.01112]IGHG2	1
LNPEP	IL1RN	5.23068	20	0.00142	IL1RN[1.00503]IL1R1[1.61031]LNPEP	2
MAPKAPK2	STK4	4.502	20	0.00142	STK4[1.25]MAPK14[1.001]MAPKAPK2	2
NDEL1	IL10RB	4.72222	20	0.00142	IL10RB[1.25]CLIP1[1.11111]NDEL1	2
PSMB2	C6	4.06174	20	0.00142	C6[1.02987]PSMA6[1.001]PSMB2	2
RGMA	XIAP	1.11111	20	0.00142	XIAP[1.11111]RGMA	1
RPS6	MTHFD1	5.42156	20	0.00142	MTHFD1[1.70068]RPL8[1.0101]RPS6	2
SENP1	AK2	6.54616	20	0.00142	AK2[2.24215]SUMO2[1.03093]SENP1	2
SLC9A3R2	TCN2	5	20	0.00142	TCN2[1.25]LRP2[1.25]SLC9A3R2	2
SPN	CD46	4.22848	20	0.00142	CD46[1.08225]MSN[1.03199]SPN	2
SRF	RFXANK	4.16668	20	0.00142	RFXANK[1.04384]HDAC4[1.0395]SRF	2
TGFBI	ITGB2	1.11111	20	0.00142	ITGB2[1.11111]TGFBI	1
TNKS2	MRE11A	1.25	20	0.00142	MRE11A[1.25]TNKS2	1
UBE2T	BLM	1.11111	20	0.00142	BLM[1.11111]UBE2T	1
ZFYVE9	PSMB8	1.11111	20	0.00142	PSMB8[1.11111]ZFYVE9	1
ADAM15	LCK	1.08225	21	0.00149	LCK[1.08225]ADAM15	1
AMPH	WAS	1.25	21	0.00149	WAS[1.25]AMPH	1
ARHGEF4	C4A	7.7991	21	0.00149	C4A[2.89855]APC[1.001]ARHGEF4	2
ATMIN	ATM	1.08225	21	0.00149	ATM[1.08225]ATMIN	1
BAX	LIG4	4.04864	21	0.00149	LIG4[1.01626]XRCC6[1.00806]BAX	2
BCL6	RFXANK	4.16668	21	0.00149	RFXANK[1.04384]HDAC5[1.0395]BCL6	2
BCR	PIK3CD	1.25	21	0.00149	PIK3CD[1.25]BCR	1
CADM1	MS4A1	5	21	0.00149	MS4A1[1.25]LOC652494[1.25]CADM1	2
CD164	CXCR4	1.25	21	0.00149	CXCR4[1.25]CD164	1
CLPTM1L	UNC93B1	1.75747	21	0.00149	UNC93B1[1.75747]CLPTM1L	1
CRBN	SAMHD1	5.2677	21	0.00149	SAMHD1[1.61031]DDB1[1.02354]CRBN	2
DAXX	RAG2	4.86966	21	0.00149	RAG2[1.25]H3F3A[1.18483]DAXX	2
DUSP10	STK4	4.50602	21	0.00149	STK4[1.25]MAPK14[1.00301]DUSP10	2
EIF4G1	C4B	4.44444	21	0.00149	C4B[1.11111]PHTF1[1.11111]EIF4G1	2
FZD1	IGLL1	5.91296	21	0.00149	IGLL1[1.70648]MYOC[1.25]FZD1	2
GAB1	PIK3R1	1.02249	21	0.00149	PIK3R1[1.02249]GAB1	1
GINS1	MCM4	1.07875	21	0.00149	MCM4[1.07875]GINS1	1
GMNN	NCF1	1.6129	21	0.00149	NCF1[1.6129]GMNN	1
GP5	THBD	4.22422	21	0.00149	THBD[1.001]F2[1.11111]GP5	2
IGF2	ACTB	1.11111	21	0.00149	ACTB[1.11111]IGF2	1
IL18RAP	IL10	4.54082	21	0.00149	IL10[1.25]IL18[1.02041]IL18RAP	2
IL8	CD79A	1.25	21	0.00149	CD79A[1.25]IL8	1
INSIG1	MVK	4.25474	21	0.00149	MVK[1.11111]SREBF2[1.01626]INSIG1	2
ITGB3	FPR1	4.44444	21	0.00149	FPR1[1.11111]PLAUR[1.11111]ITGB3	2
MAD2L1	AP3B1	5.2278	21	0.00149	AP3B1[1.6129]BUB1B[1.001]MAD2L1	2
MMP2	ITGB2	1.11111	21	0.00149	ITGB2[1.11111]MMP2	1
MTA2	CHD7	2.38663	21	0.00149	CHD7[2.38663]MTA2	1
MX1	STIM1	4.504	21	0.00149	STIM1[1.002]TRPC1[1.25]MX1	2
MXD1	GFI1	4.22422	21	0.00149	GFI1[1.11111]MAX[1.001]MXD1	2
NCOA6	DCLRE1C	4.18062	21	0.00149	DCLRE1C[1.00806]XRCC7[1.08225]NCOA6	2
OCA2	TBK1	1.25	21	0.00149	TBK1[1.25]OCA2	1
PDCD4	TAZ	4.41744	21	0.00149	TAZ[1.18203]BTRC[1.02669]PDCD4	2
PES1	NOP10	4.64204	21	0.00149	NOP10[1.06157]SNORA56[1.25945]PES1	2
PIK3C2A	PMS2	3.24675	21	0.00149	PMS2[3.24675]PIK3C2A	1
PLXNB1	SEMA3E	4.85246	21	0.00149	SEMA3E[1.03734]NRP1[1.38889]PLXNB1	2
POU2F2	ADA	5.3551	21	0.00149	ADA[1.61031]NR3C1[1.06724]POU2F2	2
PPP2R2A	ACP5	9.57776	21	0.00149	ACP5[3.78788]PPP2CB[1.001]PPP2R2A	2
PRPF31	FERMT3	4.53252	21	0.00149	FERMT3[1.25]GNB2L1[1.01626]PRPF31	2
PSMB1	C6	4.06174	21	0.00149	C6[1.02987]PSMA4[1.001]PSMB1	2
RANBP2	AK2	6.54616	21	0.00149	AK2[2.24215]SUMO2[1.03093]RANBP2	2
RDX	RHOH	4.0965	21	0.00149	RHOH[1.01626]ARHGDIA[1.03199]RDX	2
RET	STAT3	1.06724	21	0.00149	STAT3[1.06724]RET	1
RGS1	HAX1	1.6129	21	0.00149	HAX1[1.6129]RGS1	1
RIPK3	TICAM1	1.61031	21	0.00149	TICAM1[1.61031]RIPK3	1
RIT2	ORAI1	4.6645	21	0.00149	ORAI1[1.25]CALM1[1.08225]RIT2	2
RNF216	TLR3	1.6129	21	0.00149	TLR3[1.6129]RNF216	1
SCG2	NFKB2	1.6129	21	0.00149	NFKB2[1.6129]SCG2	1
SIAH2	TINF2	1.61031	21	0.00149	TINF2[1.61031]SIAH2	1
STUB1	AICDA	4.502	21	0.00149	AICDA[1.25]HSP90AA2[1.001]STUB1	2
TNKS	MRE11A	1.25	21	0.00149	MRE11A[1.25]TNKS	1
TTK	POLE	1.25	21	0.00149	POLE[1.25]TTK	1
ADAM10	FASLG	1.25	22	0.00156	FASLG[1.25]ADAM10	1
AIFM1	PMS2	3.24675	22	0.00156	PMS2[3.24675]AIFM1	1
ALB	MS4A1	5	22	0.00156	MS4A1[1.25]LOC652494[1.25]ALB	2
ANKHD1-EIF4EBP3	UNC93B1	1.75747	22	0.00156	UNC93B1[1.75747]ANKHD1-EIF4EBP3	1
APPL1	VPS45	4.39658	22	0.00156	VPS45[1.01626]RAB5A[1.18203]APPL1	2
ATF6	MVK	4.2568	22	0.00156	MVK[1.11111]SREBF2[1.01729]ATF6	2
AXIN2	C4A	7.84838	22	0.00156	C4A[2.89855]APC[1.02564]AXIN2	2
CD48	LCK	1.08225	22	0.00156	LCK[1.08225]CD48	1
CDC27	AP3B1	5.2278	22	0.00156	AP3B1[1.6129]BUB1B[1.001]CDC27	2
CEL	CXCR4	1.25	22	0.00156	CXCR4[1.25]CEL	1
DUSP16	STK4	4.50804	22	0.00156	STK4[1.25]MAPK14[1.00402]DUSP16	2
F9	THBD	4.502	22	0.00156	THBD[1.001]F2[1.25]F9	2
FGFR1	STIM1	4.504	22	0.00156	STIM1[1.002]TRPC1[1.25]FGFR1	2
FKBP1A	CFP	5.23302	22	0.00156	CFP[1.61551]MTOR[1.001]FKBP1A	2
GADD45G	RNASEH2B	4.51612	22	0.00156	RNASEH2B[1.25]PCNA[1.00806]GADD45G	2
HGFAC	IGKC	1.01112	22	0.00156	IGKC[1.01112]HGFAC	1
HIRA	RAG2	4.89234	22	0.00156	RAG2[1.25]H3F3A[1.19617]HIRA	2
LHX9	C4B	4.44444	22	0.00156	C4B[1.11111]PHTF1[1.11111]LHX9	2
MECP2	IKZF1	4.15022	22	0.00156	IKZF1[1.07411]SIN3A[1.001]MECP2	2
MEN1	NFKB2	1.6129	22	0.00156	NFKB2[1.6129]MEN1	1
MXI1	GFI1	4.22422	22	0.00156	GFI1[1.11111]MAX[1.001]MXI1	2
MYBPC3	NCF1	1.6129	22	0.00156	NCF1[1.6129]MYBPC3	1
NAE1	FCN3	4.84192	22	0.00156	FCN3[1.25]APP[1.17096]NAE1	2
PLXNA3	SEMA3E	4.85246	22	0.00156	SEMA3E[1.03734]NRP1[1.38889]PLXNA3	2
PPP1CB	ACTB	1.11111	22	0.00156	ACTB[1.11111]PPP1CB	1
PSMA7	C6	4.06174	22	0.00156	C6[1.02987]PSMA1[1.001]PSMA7	2
RGS3	ISG15	1.61031	22	0.00156	ISG15[1.61031]RGS3	1
RPA4	MCM4	1.09649	22	0.00156	MCM4[1.09649]RPA4	1
RPS13	MTHFD1	5.42566	22	0.00156	MTHFD1[1.70068]RPL8[1.01215]RPS13	2
RPS6KA1	NFKBIA	1.18203	22	0.00156	NFKBIA[1.18203]RPS6KA1	1
SMURF1	FOXN1	8.59164	22	0.00156	FOXN1[3.18471]BMPR2[1.11111]SMURF1	2
TAF5L	CEBPE	2.80112	22	0.00156	CEBPE[2.80112]TAF5L	1
UBE2A	NBN	1.6129	22	0.00156	NBN[1.6129]UBE2A	1
VAV3	SH3BP2	1.6129	22	0.00156	SH3BP2[1.6129]VAV3	1
VIM	STX11	5.42826	22	0.00156	STX11[1.46413]SNAP23[1.25]VIM	2
ZBTB32	GATA2	1.61031	22	0.00156	GATA2[1.61031]ZBTB32	1
ZNF830	ADAR	4.57468	22	0.00156	ADAR[1.25]ILF3[1.03734]ZNF830	2
ZW10	IL10RB	4.72222	22	0.00156	IL10RB[1.25]CLIP1[1.11111]ZW10	2
ADCY8	ORAI1	4.6645	23	0.00163	ORAI1[1.25]CALM2[1.08225]ADCY8	2
APCS	CFI	4.58628	23	0.00163	CFI[1.11111]C4BPA[1.18203]APCS	2
ARRB1	NHP2	5.45324	23	0.00163	NHP2[1.61551]F2R[1.11111]ARRB1	2
AURKB	IL10RB	4.72222	23	0.00163	IL10RB[1.25]CLIP1[1.11111]AURKB	2
BTLA	CD79A	1.25	23	0.00163	CD79A[1.25]BTLA	1
CD1D	PTPRC	1.61031	23	0.00163	PTPRC[1.61031]CD1D	1
CDC20	AP3B1	5.2278	23	0.00163	AP3B1[1.6129]BUB1B[1.001]CDC20	2
CDC6	MCM4	1.10742	23	0.00163	MCM4[1.10742]CDC6	1
CFHR5	C3	1.61031	23	0.00163	C3[1.61031]CFHR5	1
COBRA1	CEBPE	2.80112	23	0.00163	CEBPE[2.80112]COBRA1	1
CUL5	DNMT3B	1.6129	23	0.00163	DNMT3B[1.6129]CUL5	1
DEPDC1	C4B	4.44444	23	0.00163	C4B[1.11111]FAM107B[1.11111]DEPDC1	2
DLG1	LCK	1.08225	23	0.00163	LCK[1.08225]DLG1	1
DYNLL1	RAB27A	4.22848	23	0.00163	RAB27A[1.03199]MYO5A[1.08225]DYNLL1	2
EIF4EBP1	CFP	5.23302	23	0.00163	CFP[1.61551]MTOR[1.001]EIF4EBP1	2
ELF3	PSMB8	1.11111	23	0.00163	PSMB8[1.11111]ELF3	1
EPC1	ACTB	1.11111	23	0.00163	ACTB[1.11111]EPC1	1
F10	THBD	4.502	23	0.00163	THBD[1.001]F2[1.25]F10	2
GAA	NCF1	1.6129	23	0.00163	NCF1[1.6129]GAA	1
HSP90AB1	HAX1	1.6129	23	0.00163	HAX1[1.6129]HSP90AB1	1
IL7R	IL2RG	1.11111	23	0.00163	IL2RG[1.11111]IL7R	1
KAL1	TNFRSF13B	4.38672	23	0.00163	TNFRSF13B[1.11111]SDC2[1.08225]KAL1	2
MADD	TNFRSF1A	1.08225	23	0.00163	TNFRSF1A[1.08225]MADD	1
NASP	RAG2	4.89808	23	0.00163	RAG2[1.25]H3F3A[1.19904]NASP	2
NKRF	NFKB2	1.61551	23	0.00163	NFKB2[1.61551]NKRF	1
P4HB	PRF1	4.6645	23	0.00163	PRF1[1.08225]CALR[1.25]P4HB	2
PML	GATA2	1.61031	23	0.00163	GATA2[1.61031]PML	1
RABGEF1	VPS45	4.39658	23	0.00163	VPS45[1.01626]RAB5A[1.18203]RABGEF1	2
RNF11	ITCH	1.18343	23	0.00163	ITCH[1.18343]RNF11	1
RPS15	MAGT1	4.95446	23	0.00163	MAGT1[1.36612]RPN1[1.11111]RPS15	2
S100A6	UNC13D	5.7258	23	0.00163	UNC13D[1.6129]LMNA[1.25]S100A6	2
SAP30	IKZF1	4.15022	23	0.00163	IKZF1[1.07411]SIN3A[1.001]SAP30	2
SCAP	MVK	4.26304	23	0.00163	MVK[1.11111]SREBF2[1.02041]SCAP	2
SHFM1	C6	4.06174	23	0.00163	C6[1.02987]PSMA6[1.001]SHFM1	2
SIRT6	DCLRE1C	4.18062	23	0.00163	DCLRE1C[1.00806]XRCC7[1.08225]SIRT6	2
SMURF2	FOXN1	8.59164	23	0.00163	FOXN1[3.18471]BMPR2[1.11111]SMURF2	2
TRAIP	CD27	4.19846	23	0.00163	CD27[1.06724]TRAF2[1.03199]TRAIP	2
UBA1	ISG15	1.61031	23	0.00163	ISG15[1.61031]UBA1	1
UBE2B	NBN	1.6129	23	0.00163	NBN[1.6129]UBE2B	1
UBXN1	NLRP12	5.27154	23	0.00163	NLRP12[1.24688]FAF1[1.38889]UBXN1	2
XAB2	ADAR	4.57468	23	0.00163	ADAR[1.25]ILF3[1.03734]XAB2	2
YBX1	MASP2	6.2451	23	0.00163	MASP2[1.01729]MBL2[2.10526]YBX1	2
ACVR2A	FOXN1	8.59164	24	0.0017	FOXN1[3.18471]BMPR2[1.11111]ACVR2A	2
APBA3	FCN3	4.86406	24	0.0017	FCN3[1.25]APP[1.18203]APBA3	2
ASF1A	RAG2	4.89808	24	0.0017	RAG2[1.25]H3F3A[1.19904]ASF1A	2
BAT1	CD59	5.44284	24	0.0017	CD59[1.61031]NCR3[1.11111]BAT1	2
BRE	TNFRSF1A	1.08342	24	0.0017	TNFRSF1A[1.08342]BRE	1
BUB3	AP3B1	5.2278	24	0.0017	AP3B1[1.6129]BUB1B[1.001]BUB3	2
CAPNS1	CTSC	6.14362	24	0.0017	CTSC[2.05761]CAPN3[1.0142]CAPNS1	2
COPS3	IRF8	4.07654	24	0.0017	IRF8[1.03627]COPS2[1.002]COPS3	2
DNAJC5	STX11	5.44284	24	0.0017	STX11[1.61031]VAMP2[1.11111]DNAJC5	2
EFS	LYST	1.62866	24	0.0017	LYST[1.62866]EFS	1
EP400	ACTB	1.11111	24	0.0017	ACTB[1.11111]EP400	1
FASTKD5	UNC93B1	1.75747	24	0.0017	UNC93B1[1.75747]FASTKD5	1
FEM1B	FAS	1.61031	24	0.0017	FAS[1.61031]FEM1B	1
FGF2	TNFRSF13B	4.38672	24	0.0017	TNFRSF13B[1.11111]SDC2[1.08225]FGF2	2
HLA-E	TAP2	5.43366	24	0.0017	TAP2[1.61551]HLA-G[1.10132]HLA-E	2
LCN2	TCN2	5	24	0.0017	TCN2[1.25]LRP2[1.25]LCN2	2
LCP1	CORO1A	2.42131	24	0.0017	CORO1A[2.42131]LCP1	1
LMX1A	TCF3	1.61031	24	0.0017	TCF3[1.61031]LMX1A	1
MCM10	MCM4	1.11111	24	0.0017	MCM4[1.11111]MCM10	1
MLST8	CFP	5.23302	24	0.0017	CFP[1.61551]MTOR[1.001]MLST8	2
MYCN	CHD7	2.38663	24	0.0017	CHD7[2.38663]MYCN	1
NR2F2	GATA2	1.61031	24	0.0017	GATA2[1.61031]NR2F2	1
NTSR1	C3	1.61031	24	0.0017	C3[1.61031]NTSR1	1
PDP2	PRKCD	1.61031	24	0.0017	PRKCD[1.61031]PDP2	1
PPP2R5C	ACP5	9.77598	24	0.0017	ACP5[3.78788]PPP2CB[1.10011]PPP2R5C	2
PRMT1	MRE11A	1.44718	24	0.0017	MRE11A[1.44718]PRMT1	1
PSMD14	C6	4.0779	24	0.0017	C6[1.02987]PSMA1[1.00908]PSMD14	2
RAD9B	SMARCAL1	4.30122	24	0.0017	SMARCAL1[1.11111]HUS1[1.0395]RAD9B	2
RBBP4	IKZF1	4.15222	24	0.0017	IKZF1[1.07411]SIN3A[1.002]RBBP4	2
RBM9	THBD	4.5141	24	0.0017	THBD[1.25]ELAVL1[1.00705]RBM9	2
RECQL5	NBN	1.6129	24	0.0017	NBN[1.6129]RECQL5	1
RIN2	VPS45	4.39938	24	0.0017	VPS45[1.01626]RAB5A[1.18343]RIN2	2
SF3A2	ADAR	4.61864	24	0.0017	ADAR[1.25]ILF3[1.05932]SF3A2	2
SIAH1	C4A	7.8761	24	0.0017	C4A[2.89855]APC[1.0395]SIAH1	2
SNCG	IGLL1	5.91296	24	0.0017	IGLL1[1.70648]MYOC[1.25]SNCG	2
TRAF4	NCF1	1.6129	24	0.0017	NCF1[1.6129]TRAF4	1
TRPV6	ORAI1	4.6645	24	0.0017	ORAI1[1.25]CALM1[1.08225]TRPV6	2
TSG101	NFKB2	1.7094	24	0.0017	NFKB2[1.7094]TSG101	1
TUBB4	HAX1	1.6129	24	0.0017	HAX1[1.6129]TUBB4	1
UBE2E3	NFKBIA	1.18203	24	0.0017	NFKBIA[1.18203]UBE2E3	1
USP7	PSMB8	1.23305	24	0.0017	PSMB8[1.23305]USP7	1
VEGFB	SEMA3E	4.8602	24	0.0017	SEMA3E[1.03734]NRP1[1.39276]VEGFB	2
XPC	SAMHD1	5.30178	24	0.0017	SAMHD1[1.61031]DDB1[1.04058]XPC	2
ACVR2B	FOXN1	8.59164	25	0.00177	FOXN1[3.18471]BMPR2[1.11111]ACVR2B	2
CUL2	DNMT3B	1.6129	25	0.00177	DNMT3B[1.6129]CUL2	1
DET1	SAMHD1	5.3083	25	0.00177	SAMHD1[1.61031]DDB1[1.04384]DET1	2
DPF2	NFKB2	1.71527	25	0.00177	NFKB2[1.71527]DPF2	1
EPHA4	SH2D1A	4.03022	25	0.00177	SH2D1A[1.00705]FYN[1.00806]EPHA4	2
EPHB2	CD46	4.2435	25	0.00177	CD46[1.08225]YES1[1.0395]EPHB2	2
FKBP4	STIM1	4.504	25	0.00177	STIM1[1.002]TRPC1[1.25]FKBP4	2
GNG12	WIPF1	2.77778	25	0.00177	WIPF1[2.77778]GNG12	1
HAT1	RAG2	4.89808	25	0.00177	RAG2[1.25]H3F3A[1.19904]HAT1	2
HCFC1	ACTB	1.11111	25	0.00177	ACTB[1.11111]HCFC1	1
IL15	IL2RA	1.25	25	0.00177	IL2RA[1.25]IL15	1
LEP	TCN2	5	25	0.00177	TCN2[1.25]LRP2[1.25]LEP	2
MCF2L	CYBB	4.2862	25	0.00177	CYBB[1.11111]RAC1[1.03199]MCF2L	2
MMP25	C8B	6.44124	25	0.00177	C8B[1.61031]CLU[1.61031]MMP25	2
PPEF1	ORAI1	4.6645	25	0.00177	ORAI1[1.25]CALM1[1.08225]PPEF1	2
PPP2CA	DCLRE1C	4.18062	25	0.00177	DCLRE1C[1.00806]XRCC7[1.08225]PPP2CA	2
PRKCZ	TNFRSF1A	1.11111	25	0.00177	TNFRSF1A[1.11111]PRKCZ	1
RARA	GATA2	1.61031	25	0.00177	GATA2[1.61031]RARA	1
REM2	TINF2	3.61011	25	0.00177	TINF2[3.61011]REM2	1
RICTOR	CFP	5.23302	25	0.00177	CFP[1.61551]MTOR[1.001]RICTOR	2
RPS5	MTHFD1	5.4277	25	0.00177	MTHFD1[1.70068]RPL8[1.01317]RPS5	2
SEMA3A	SEMA3E	5.12812	25	0.00177	SEMA3E[1.03734]NRP1[1.52672]SEMA3A	2
SHMT1	UNC13D	5.7258	25	0.00177	UNC13D[1.6129]LMNA[1.25]SHMT1	2
STK19	POLE	1.27226	25	0.00177	POLE[1.27226]STK19	1
TLE1	NOD2	1.6129	25	0.00177	NOD2[1.6129]TLE1	1
TRIM63	AK2	6.6488	25	0.00177	AK2[2.24215]SUMO2[1.08225]TRIM63	2
TYROBP	CD79B	4.09512	25	0.00177	CD79B[1.0395]SYK[1.00806]TYROBP	2
ZNF346	ADAR	4.6645	25	0.00177	ADAR[1.25]ILF3[1.08225]ZNF346	2
ANXA2	ELANE	4.54082	26	0.00184	ELANE[1.02041]SLPI[1.25]ANXA2	2
AR	AICDA	4.51006	26	0.00184	AICDA[1.25]HSP90AA2[1.00503]AR	2
CBLC	ITCH	1.52207	26	0.00184	ITCH[1.52207]CBLC	1
CCNE1	SLC46A1	10.5126	26	0.00184	SLC46A1[4.25532]UBC[1.001]CCNE1	2
CD38	LCK	1.08225	26	0.00184	LCK[1.08225]CD38	1
CDC73	GATA2	2.08333	26	0.00184	GATA2[2.08333]CDC73	1
CUL3	DNMT3B	1.6129	26	0.00184	DNMT3B[1.6129]CUL3	1
EFNA1	NCF4	4.502	26	0.00184	NCF4[1.25]EPHA2[1.001]EFNA1	2
ELK3	TCF3	1.61031	26	0.00184	TCF3[1.61031]ELK3	1
FTH1	CXCR4	1.25	26	0.00184	CXCR4[1.25]FTH1	1
GDF2	FOXN1	8.59164	26	0.00184	FOXN1[3.18471]BMPR2[1.11111]GDF2	2
GINS4	MCM4	1.11111	26	0.00184	MCM4[1.11111]GINS4	1
IGF2BP1	ACTB	1.11111	26	0.00184	ACTB[1.11111]IGF2BP1	1
JUP	C4A	7.93158	26	0.00184	C4A[2.89855]APC[1.06724]JUP	2
KRT8	C7	5.72062	26	0.00184	C7[1.61031]PLG[1.25]KRT8	2
NOP2	SBDS	5.70038	26	0.00184	SBDS[1.49701]NIP7[1.35318]NOP2	2
NTN1	STIM1	4.51612	26	0.00184	STIM1[1.25]NEO1[1.00806]NTN1	2
OLR1	C1QA	4.579	26	0.00184	C1QA[1.0395]CRP[1.25]OLR1	2
PDCD6	FASLG	1.61031	26	0.00184	FASLG[1.61031]PDCD6	1
POMP	PSMB8	1.61031	26	0.00184	PSMB8[1.61031]POMP	1
PPARA	TRAC	1.61031	26	0.00184	TRAC[1.61031]PPARA	1
PSEN2	CTSC	6.47928	26	0.00184	CTSC[2.05761]CAPN1[1.18203]PSEN2	2
RAB3C	RAB27A	4.415	26	0.00184	RAB27A[1.10375]RPH3A[1.10375]RAB3C	2
RPS17	MAGT1	4.95446	26	0.00184	MAGT1[1.36612]RPN1[1.11111]RPS17	2
RPTOR	CFP	5.23302	26	0.00184	CFP[1.61551]MTOR[1.001]RPTOR	2
RRM2B	NBN	1.6129	26	0.00184	NBN[1.6129]RRM2B	1
SFN	ISG15	1.61031	26	0.00184	ISG15[1.61031]SFN	1
SH2B3	IFNGR2	4.10694	26	0.00184	IFNGR2[1.03306]JAK2[1.02041]SH2B3	2
SLC18A2	STX11	5.44284	26	0.00184	STX11[1.61031]VAMP2[1.11111]SLC18A2	2
SMPD2	TNFRSF1A	1.11111	26	0.00184	TNFRSF1A[1.11111]SMPD2	1
SPAG9	AP3B1	5.2278	26	0.00184	AP3B1[1.6129]ARF6[1.001]SPAG9	2
TGM2	ORAI1	4.6645	26	0.00184	ORAI1[1.25]CALM1[1.08225]TGM2	2
TIFA	CD27	4.23974	26	0.00184	CD27[1.06724]TRAF2[1.05263]TIFA	2
TSC1	IKBKB	1.11111	26	0.00184	IKBKB[1.11111]TSC1	1
XAF1	XIAP	1.18203	26	0.00184	XIAP[1.18203]XAF1	1
ANAPC1	AP3B1	5.2298	27	0.00191	AP3B1[1.6129]BUB1B[1.002]ANAPC1	2
ARHGAP4	FASLG	1.6129	27	0.00191	FASLG[1.6129]ARHGAP4	1
ARNT	MVK	4.30122	27	0.00191	MVK[1.11111]SP1[1.0395]ARNT	2
BHLHE40	STAT3	1.08225	27	0.00191	STAT3[1.08225]BHLHE40	1
CARD6	CARD9	4.38906	27	0.00191	CARD9[1.11111]RIPK2[1.08342]CARD6	2
CEBPB	SP110	6.65116	27	0.00191	SP110[1.71527]CPEB1[1.61031]CEBPB	2
DCLRE1B	MRE11A	1.61031	27	0.00191	MRE11A[1.61031]DCLRE1B	1
DHH	STIM1	4.52224	27	0.00191	STIM1[1.25]CDON[1.01112]DHH	2
DYSF	CTSC	6.61522	27	0.00191	CTSC[2.05761]CAPN3[1.25]DYSF	2
EDF1	NOP10	5.15804	27	0.00191	NOP10[1.06157]SNORA56[1.51745]EDF1	2
EGFL8	TAPBP	4.44444	27	0.00191	TAPBP[1.11111]AKR7A2[1.11111]EGFL8	2
FLNA	CXCR4	1.25	27	0.00191	CXCR4[1.25]FLNA	1
HSPA9	HAX1	1.6129	27	0.00191	HAX1[1.6129]HSPA9	1
ITM2B	FCN3	4.93606	27	0.00191	FCN3[1.25]APP[1.21803]ITM2B	2
JAG1	CHD7	2.38663	27	0.00191	CHD7[2.38663]JAG1	1
MAPK7	TRAF3	1.25	27	0.00191	TRAF3[1.25]MAPK7	1
MAPRE1	C4A	8.01686	27	0.00191	C4A[2.89855]APC[1.10988]MAPRE1	2
NFATC2IP	FOXP3	4.13192	27	0.00191	FOXP3[1.001]NFATC2[1.06496]NFATC2IP	2
NFKBIZ	NFKB2	2.27273	27	0.00191	NFKB2[2.27273]NFKBIZ	1
PMVK	RFX5	4.72222	27	0.00191	RFX5[1.25]NFYB[1.11111]PMVK	2
RAD18	NBN	1.6129	27	0.00191	NBN[1.6129]RAD18	1
RCAN1	STAT2	1.61031	27	0.00191	STAT2[1.61031]RCAN1	1
SAA2	APOL1	5.3903	27	0.00191	APOL1[1.08225]APOA1[1.6129]SAA2	2
SSRP1	RAG2	4.90964	27	0.00191	RAG2[1.25]H3F3A[1.20482]SSRP1	2
STK38	ACTB	1.11111	27	0.00191	ACTB[1.11111]STK38	1
TEK	PIK3R1	1.03627	27	0.00191	PIK3R1[1.03627]TEK	1
TGFBR2	C8B	6.44124	27	0.00191	C8B[1.61031]CLU[1.61031]TGFBR2	2
TIAM1	CYBB	4.2862	27	0.00191	CYBB[1.11111]RAC1[1.03199]TIAM1	2
TRIM28	DNMT3B	1.6129	27	0.00191	DNMT3B[1.6129]TRIM28	1
USP44	TERT	1.56006	27	0.00191	TERT[1.56006]USP44	1
USP47	TAZ	4.44522	27	0.00191	TAZ[1.18203]BTRC[1.04058]USP47	2
VPS4B	LYST	4.21002	27	0.00191	LYST[1.0846]VTA1[1.02041]VPS4B	2
ZFP36L1	TINF2	3.61011	27	0.00191	TINF2[3.61011]ZFP36L1	1
ACTL6A	ACTB	1.11111	28	0.00198	ACTB[1.11111]ACTL6A	1
AIF1	CORO1A	2.77778	28	0.00198	CORO1A[2.77778]AIF1	1
ALDOA	CTSC	6.61522	28	0.00198	CTSC[2.05761]CAPN3[1.25]ALDOA	2
ANAPC5	AP3B1	5.2298	28	0.00198	AP3B1[1.6129]BUB1B[1.002]ANAPC5	2
APOC1	APOL1	5.3903	28	0.00198	APOL1[1.08225]APOA1[1.6129]APOC1	2
BID	CASP10	1.85874	28	0.00198	CASP10[1.85874]BID	1
BRD4	SMARCAL1	4.38672	28	0.00198	SMARCAL1[1.11111]RFC2[1.08225]BRD4	2
CMTM3	BLNK	1.2987	28	0.00198	BLNK[1.2987]CMTM3	1
CRKL	WAS	1.61031	28	0.00198	WAS[1.61031]CRKL	1
CSE1L	RAG1	5.14958	28	0.00198	RAG1[1.08225]KPNA1[1.49254]CSE1L	2
DOK2	IL2RG	1.11111	28	0.00198	IL2RG[1.11111]DOK2	1
ERCC2	ISG15	1.61031	28	0.00198	ISG15[1.61031]ERCC2	1
FGFR2	STAT5B	1.6129	28	0.00198	STAT5B[1.6129]FGFR2	1
GALNT2	NOD2	1.6129	28	0.00198	NOD2[1.6129]GALNT2	1
GATAD2A	CHD7	2.38663	28	0.00198	CHD7[2.38663]GATAD2A	1
HDAC10	TRAC	1.6129	28	0.00198	TRAC[1.6129]HDAC10	1
IFT88	ADAR	5	28	0.00198	ADAR[1.25]VANGL2[1.25]IFT88	2
IHH	STIM1	4.52224	28	0.00198	STIM1[1.25]CDON[1.01112]IHH	2
KAT2A	GFI1	4.2343	28	0.00198	GFI1[1.11111]MYC[1.00604]KAT2A	2
LNX2	CD8A	1.61031	28	0.00198	CD8A[1.61031]LNX2	1
MAP3K2	XIAP	1.56495	28	0.00198	XIAP[1.56495]MAP3K2	1
NKX2-1	PRF1	5.38512	28	0.00198	PRF1[1.08225]CALR[1.61031]NKX2-1	2
NMI	STAT2	1.6129	28	0.00198	STAT2[1.6129]NMI	1
PARK2	SLC46A1	10.5126	28	0.00198	SLC46A1[4.25532]UBC[1.001]PARK2	2
POLD4	POLE	1.6129	28	0.00198	POLE[1.6129]POLD4	1
PRKACG	ADA	5.44284	28	0.00198	ADA[1.61031]NR3C1[1.11111]PRKACG	2
PSMB10	C6	4.10472	28	0.00198	C6[1.02987]PSMA1[1.02249]PSMB10	2
PTGS2	TBX1	5	28	0.00198	TBX1[1.25]VEGFA[1.25]PTGS2	2
RPS14	MAGT1	4.95446	28	0.00198	MAGT1[1.36612]RPN1[1.11111]RPS14	2
SKI	IKZF1	4.17252	28	0.00198	IKZF1[1.07411]SIN3A[1.01215]SKI	2
SMC4	LIG4	4.1665	28	0.00198	LIG4[1.08225]SMC2[1.001]SMC4	2
STAR	FCN3	5	28	0.00198	FCN3[1.25]APP[1.25]STAR	2
SUMO4	NFKBIA	1.30039	28	0.00198	NFKBIA[1.30039]SUMO4	1
TGFBR1	C8B	6.44124	28	0.00198	C8B[1.61031]CLU[1.61031]TGFBR1	2
TRIM33	GATA2	2.08333	28	0.00198	GATA2[2.08333]TRIM33	1
TSC2	IKBKB	1.11111	28	0.00198	IKBKB[1.11111]TSC2	1
TUBG1	NBN	1.61551	28	0.00198	NBN[1.61551]TUBG1	1
WDR48	TERT	1.56006	28	0.00198	TERT[1.56006]WDR48	1
ADORA2B	ADA	5.44284	29	0.00205	ADA[1.61031]ADORA2A[1.11111]ADORA2B	2
ANGPT2	TBX1	5	29	0.00205	TBX1[1.25]VEGFA[1.25]ANGPT2	2
CPLX2	STXBP2	4.78454	29	0.00205	STXBP2[1.06952]STX1A[1.32275]CPLX2	2
CSK	LCK	1.11111	29	0.00205	LCK[1.11111]CSK	1
DDX1	NBN	1.61551	29	0.00205	NBN[1.61551]DDX1	1
DLG3	ORAI1	4.6645	29	0.00205	ORAI1[1.25]CALM1[1.08225]DLG3	2
ELMO1	CEBPE	5.22262	29	0.00205	CEBPE[1.61031]DOCK1[1.001]ELMO1	2
FIS1	NOD2	1.6129	29	0.00205	NOD2[1.6129]FIS1	1
G3BP1	ITK	1.6129	29	0.00205	ITK[1.6129]G3BP1	1
GSK3A	C4A	8.01932	29	0.00205	C4A[2.89855]APC[1.11111]GSK3A	2
HSPA8	AICDA	4.51612	29	0.00205	AICDA[1.25]HSP90AA2[1.00806]HSPA8	2
IGHG3	IGKC	1.10865	29	0.00205	IGKC[1.10865]IGHG3	1
IK	FERMT3	4.57468	29	0.00205	FERMT3[1.25]GNB2L1[1.03734]IK	2
LAT2	PLCG2	1.61031	29	0.00205	PLCG2[1.61031]LAT2	1
LNX1	CD8A	1.61031	29	0.00205	CD8A[1.61031]LNX1	1
MAP3K15	NLRP3	4.54082	29	0.00205	NLRP3[1.02041]TXNIP[1.25]MAP3K15	2
MAPKAPK3	TCF3	1.61031	29	0.00205	TCF3[1.61031]MAPKAPK3	1
MDM4	SLC46A1	10.5126	29	0.00205	SLC46A1[4.25532]UBC[1.001]MDM4	2
MIB1	TBK1	1.33333	29	0.00205	TBK1[1.33333]MIB1	1
MXD3	GFI1	4.23632	29	0.00205	GFI1[1.11111]MAX[1.00705]MXD3	2
MYOD1	AIRE	4.09032	29	0.00205	AIRE[1.03199]CREBBP[1.01317]MYOD1	2
NFKBIL2	MCM4	1.20048	29	0.00205	MCM4[1.20048]NFKBIL2	1
PGR	STAT5B	1.6129	29	0.00205	STAT5B[1.6129]PGR	1
PHPT1	TINF2	3.61011	29	0.00205	TINF2[3.61011]PHPT1	1
POLR2A	ACTB	1.18203	29	0.00205	ACTB[1.18203]POLR2A	1
POU2AF1	GATA2	2.80112	29	0.00205	GATA2[2.80112]POU2AF1	1
PPP3CA	ACP5	9.79798	29	0.00205	ACP5[3.78788]PPP2CB[1.11111]PPP3CA	2
PSMD6	C6	4.10892	29	0.00205	C6[1.02987]PSMA6[1.02459]PSMD6	2
PTAFR	TYK2	1.25	29	0.00205	TYK2[1.25]PTAFR	1
PTK2	CXCR4	1.61031	29	0.00205	CXCR4[1.61031]PTK2	1
RAB12	MYD88	1.25	29	0.00205	MYD88[1.25]RAB12	1
RACGAP1P	SEMA3E	5.44284	29	0.00205	SEMA3E[1.11111]RND2[1.61031]RACGAP1P	2
RASSF1	STK4	4.56914	29	0.00205	STK4[1.10254]SAV1[1.18203]RASSF1	2
RHEB	CFP	5.23302	29	0.00205	CFP[1.61551]MTOR[1.001]RHEB	2
RPS19	MAGT1	4.95446	29	0.00205	MAGT1[1.36612]RPN1[1.11111]RPS19	2
RUNX2	RFXANK	4.22216	29	0.00205	RFXANK[1.04384]HDAC4[1.06724]RUNX2	2
SOX2	CHD7	2.38663	29	0.00205	CHD7[2.38663]SOX2	1
STEAP3	SBDS	5.99592	29	0.00205	SBDS[1.91571]TPT1[1.08225]STEAP3	2
STXBP4	STX11	5.44284	29	0.00205	STX11[1.61031]VAMP2[1.11111]STXBP4	2
TBX3	FCN3	5	29	0.00205	FCN3[1.25]APP[1.25]TBX3	2
TF	PRF1	5.38512	29	0.00205	PRF1[1.08225]CALR[1.61031]TF	2
THY1	ITGB2	1.11111	29	0.00205	ITGB2[1.11111]THY1	1
UFD1L	NLRP12	5.71956	29	0.00205	NLRP12[1.24688]FAF1[1.6129]UFD1L	2
VCL	MEFV	4.66684	29	0.00205	MEFV[1.25]VASP[1.08342]VCL	2
YAF2	CASP8	1.25	29	0.00205	CASP8[1.25]YAF2	1
ADCY2	TBX1	5	30	0.00212	TBX1[1.25]VEGFA[1.25]ADCY2	2
ADRBK2	CXCR4	1.61031	30	0.00212	CXCR4[1.61031]ADRBK2	1
AQP2	LYST	4.6692	30	0.00212	LYST[1.0846]VTA1[1.25]AQP2	2
ARHGAP5	SEMA3E	5.45324	30	0.00212	SEMA3E[1.11111]RND2[1.61551]ARHGAP5	2
ATP1A1	SBDS	6.19548	30	0.00212	SBDS[1.91571]TPT1[1.18203]ATP1A1	2
BAZ2A	DNMT3B	1.6129	30	0.00212	DNMT3B[1.6129]BAZ2A	1
BRAF	TYK2	1.25	30	0.00212	TYK2[1.25]BRAF	1
CACYBP	C4A	8.01932	30	0.00212	C4A[2.89855]APC[1.11111]CACYBP	2
CCDC99	IL10RB	4.72222	30	0.00212	IL10RB[1.25]CLIP1[1.11111]CCDC99	2
CCNO	RNASEH2B	4.52634	30	0.00212	RNASEH2B[1.25]PCNA[1.01317]CCNO	2
CREB5	NBN	1.61551	30	0.00212	NBN[1.61551]CREB5	1
EFNA5	NCF4	4.51006	30	0.00212	NCF4[1.25]EPHA2[1.00503]EFNA5	2
EIF2C2	THBD	4.765	30	0.00212	THBD[1.25]ELAVL1[1.1325]EIF2C2	2
EIF5B	NOP10	5.25304	30	0.00212	NOP10[1.06157]SNORA56[1.56495]EIF5B	2
MAGED1	XIAP	1.61031	30	0.00212	XIAP[1.61031]MAGED1	1
MAPK8	CASP10	1.85874	30	0.00212	CASP10[1.85874]MAPK8	1
MYH6	NLRP3	4.54082	30	0.00212	NLRP3[1.02041]TXNIP[1.25]MYH6	2
NDN	CHD7	2.38663	30	0.00212	CHD7[2.38663]NDN	1
NPLOC4	NLRP12	5.71956	30	0.00212	NLRP12[1.24688]FAF1[1.6129]NPLOC4	2
PPP3CB	ACP5	9.79798	30	0.00212	ACP5[3.78788]PPP2CB[1.11111]PPP3CB	2
PRKCI	TNFRSF1A	1.11111	30	0.00212	TNFRSF1A[1.11111]PRKCI	1
PRKD1	PLCG2	1.61031	30	0.00212	PLCG2[1.61031]PRKD1	1
PSMD2	C6	4.11102	30	0.00212	C6[1.02987]PSMA1[1.02564]PSMD2	2
SERPINB9	CASP8	1.25	30	0.00212	CASP8[1.25]SERPINB9	1
SPTBN1	SP110	6.65634	30	0.00212	SP110[1.71527]CPEB1[1.6129]SPTBN1	2
STAT6	STAT1	1.11111	30	0.00212	STAT1[1.11111]STAT6	1
ABCB1	HAX1	1.61551	31	0.00219	HAX1[1.61551]ABCB1	1
ACE2	ORAI1	4.6645	31	0.00219	ORAI1[1.25]CALM1[1.08225]ACE2	2
ACTN1	TNFRSF13B	4.44444	31	0.00219	TNFRSF13B[1.11111]SDC4[1.11111]ACTN1	2
AIP	CFHR3	10.1106	31	0.00219	CFHR3[1.11111]IVNS1ABP[1.25]AHR[1.00908]AIP	3
AMFR	CD3D	1.18624	31	0.00219	CD3D[1.18624]AMFR	1
ATF3	GATA2	4.081	31	0.00219	GATA2[1.0395]JUN[1.001]ATF3	2
CBX4	CHD7	2.55754	31	0.00219	CHD7[2.55754]CBX4	1
CCNA2	MVK	4.33638	31	0.00219	MVK[1.11111]SP1[1.05708]CCNA2	2
CDC26	AP3B1	5.2298	31	0.00219	AP3B1[1.6129]BUB1B[1.002]CDC26	2
CDK5	SH2D1A	4.05492	31	0.00219	SH2D1A[1.00705]FYN[1.02041]CDK5	2
CYR61	ITGB2	1.11111	31	0.00219	ITGB2[1.11111]CYR61	1
DEPDC6	CFP	5.24714	31	0.00219	CFP[1.61551]MTOR[1.00806]DEPDC6	2
DULLARD	ACP5	9.79798	31	0.00219	ACP5[3.78788]PPP2CB[1.11111]DULLARD	2
FOXO4	AIRE	4.09032	31	0.00219	AIRE[1.03199]CREBBP[1.01317]FOXO4	2
KLF10	ITCH	1.61031	31	0.00219	ITCH[1.61031]KLF10	1
LIME1	CD79A	2.77778	31	0.00219	CD79A[2.77778]LIME1	1
MAPRE2	C4A	8.16116	31	0.00219	C4A[2.89855]APC[1.18203]MAPRE2	2
MEOX2	SEMA3E	6.50488	31	0.00219	SEMA3E[1.11111]RND2[2.14133]MEOX2	2
MKNK1	STK4	4.579	31	0.00219	STK4[1.25]MAPK14[1.0395]MKNK1	2
MUTYH	RNASEH2B	4.52634	31	0.00219	RNASEH2B[1.25]PCNA[1.01317]MUTYH	2
NCK2	CD3E	1.48588	31	0.00219	CD3E[1.48588]NCK2	1
PDLIM7	TYK2	1.25	31	0.00219	TYK2[1.25]PDLIM7	1
PPP1R2P3	TINF2	3.61011	31	0.00219	TINF2[3.61011]PPP1R2P3	1
PSMA8	C6	4.12372	31	0.00219	C6[1.02987]PSMA6[1.03199]PSMA8	2
RPS6KA3	CASP8	1.25	31	0.00219	CASP8[1.25]RPS6KA3	1
SERTAD1	XIAP	1.61031	31	0.00219	XIAP[1.61031]SERTAD1	1
SGOL2	IL10RB	4.72222	31	0.00219	IL10RB[1.25]CLIP1[1.11111]SGOL2	2
SLK	PIK3CD	2.71003	31	0.00219	PIK3CD[2.71003]SLK	1
SPTBN2	ACTB	1.18343	31	0.00219	ACTB[1.18343]SPTBN2	1
SREBF1	UNC13D	6.2243	31	0.00219	UNC13D[1.6129]LMNA[1.49925]SREBF1	2
TNFRSF12A	TRAF3	1.52207	31	0.00219	TRAF3[1.52207]TNFRSF12A	1
TNIK	CD27	4.29898	31	0.00219	CD27[1.06724]TRAF2[1.08225]TNIK	2
TNPO2	THBD	4.86406	31	0.00219	THBD[1.25]ELAVL1[1.18203]TNPO2	2
TSHR	IL21R	4.329	31	0.00219	IL21R[1.08225]JAK1[1.08225]TSHR	2
UBE2R2	CARD14	5.3903	31	0.00219	CARD14[1.08225]BCL10[1.6129]UBE2R2	2
XRCC2	BLM	1.61031	31	0.00219	BLM[1.61031]XRCC2	1
ADAM12	TNFRSF13B	4.44444	32	0.00226	TNFRSF13B[1.11111]SDC4[1.11111]ADAM12	2
AGAP2	PIK3R1	1.0395	32	0.00226	PIK3R1[1.0395]AGAP2	1
ARNT2	CFHR3	10.1321	32	0.00226	CFHR3[1.11111]IVNS1ABP[1.25]AHR[1.01626]ARNT2	3
ARPC1B	WAS	1.61031	32	0.00226	WAS[1.61031]ARPC1B	1
BMI1	ATM	1.18343	32	0.00226	ATM[1.18343]BMI1	1
CD74	CXCR4	1.61031	32	0.00226	CXCR4[1.61031]CD74	1
CDC23	AP3B1	5.2298	32	0.00226	AP3B1[1.6129]BUB1B[1.002]CDC23	2
ERN1	CD27	4.29898	32	0.00226	CD27[1.06724]TRAF2[1.08225]ERN1	2
FOXH1	TCF3	1.6129	32	0.00226	TCF3[1.6129]FOXH1	1
GPAM	RFX5	4.72222	32	0.00226	RFX5[1.25]NFYB[1.11111]GPAM	2
HIST1H1A	DNMT3B	1.6129	32	0.00226	DNMT3B[1.6129]HIST1H1A	1
HSPH1	BLNK	2	32	0.00226	BLNK[2.0]HSPH1	1
HTATIP2	VPS45	4.53252	32	0.00226	VPS45[1.01626]RAB5A[1.25]HTATIP2	2
NLRX1	IKBKG	1.2837	32	0.00226	IKBKG[1.2837]NLRX1	1
PMF1	APOL1	9.36825	32	0.00226	APOL1[1.08225]APOA1[1.0395]MIS12[1.001]PMF1	3
PRKD2	TYK2	1.25	32	0.00226	TYK2[1.25]PRKD2	1
PWP2	NOP10	5.2827	32	0.00226	NOP10[1.06157]SNORA56[1.57978]PWP2	2
PYDC1	MEFV	4.7207	32	0.00226	MEFV[1.01626]PYCARD[1.34409]PYDC1	2
RAD51L3	BLM	1.61031	32	0.00226	BLM[1.61031]RAD51L3	1
RIMS1	STX11	5.44284	32	0.00226	STX11[1.61031]VAMP2[1.11111]RIMS1	2
RTN4	RHOH	4.25474	32	0.00226	RHOH[1.01626]ARHGDIA[1.11111]RTN4	2
SAE1	AK2	6.75188	32	0.00226	AK2[2.24215]SUMO2[1.13379]SAE1	2
SUDS3	IKZF1	4.18074	32	0.00226	IKZF1[1.07411]SIN3A[1.01626]SUDS3	2
TBL3	STAT5B	1.68919	32	0.00226	STAT5B[1.68919]TBL3	1
TMPRSS11A	GFI1	4.2435	32	0.00226	GFI1[1.0395]ZBTB17[1.08225]TMPRSS11A	2
TNFSF13	FAS	1.61551	32	0.00226	FAS[1.61551]TNFSF13	1
TYRO3	TBX1	5	32	0.00226	TBX1[1.25]VEGFA[1.25]TYRO3	2
USP18	ISG15	1.93424	32	0.00226	ISG15[1.93424]USP18	1
BAG1	ADA	5.58468	33	0.00234	ADA[1.61031]NR3C1[1.18203]BAG1	2
CDH2	STIM1	4.579	33	0.00234	STIM1[1.25]CDON[1.0395]CDH2	2
DDA1	SAMHD1	5.38278	33	0.00234	SAMHD1[1.61031]DDB1[1.08108]DDA1	2
DOM3Z	STXBP2	5.07892	33	0.00234	STXBP2[1.53846]XRN2[1.001]DOM3Z	2
EPHA1	NCF4	4.5202	33	0.00234	NCF4[1.25]EPHA2[1.0101]EPHA1	2
HFE	CD8A	4.004	33	0.00234	CD8A[1.001]B2M[1.001]HFE	2
IPO13	CEBPE	5.22866	33	0.00234	CEBPE[1.61031]UBE2I[1.00402]IPO13	2
LINGO1	RHOH	4.25474	33	0.00234	RHOH[1.01626]ARHGDIA[1.11111]LINGO1	2
MAP3K3	TNFRSF1A	1.11111	33	0.00234	TNFRSF1A[1.11111]MAP3K3	1
MDK	TNFRSF13B	4.44444	33	0.00234	TNFRSF13B[1.11111]SDC4[1.11111]MDK	2
MET	SEMA3E	6.87084	33	0.00234	SEMA3E[1.03734]NRP1[2.39808]MET	2
MYOF	PSTPIP1	4.13288	33	0.00234	PSTPIP1[1.04603]DNM2[1.02041]MYOF	2
NCAM1	SH2D1A	4.05492	33	0.00234	SH2D1A[1.00705]FYN[1.02041]NCAM1	2
NCAPD2	LIG4	4.1929	33	0.00234	LIG4[1.08225]SMC2[1.0142]NCAPD2	2
NDE1	IL10RB	4.72222	33	0.00234	IL10RB[1.25]CLIP1[1.11111]NDE1	2
NEDD8	DNMT3B	1.6129	33	0.00234	DNMT3B[1.6129]NEDD8	1
NPM1	SBDS	6.33142	33	0.00234	SBDS[1.91571]TPT1[1.25]NPM1	2
PHF12	IKZF1	4.18074	33	0.00234	IKZF1[1.07411]SIN3A[1.01626]PHF12	2
PIF1	POLE	1.99203	33	0.00234	POLE[1.99203]PIF1	1
POLD2	RNASEH2B	4.53252	33	0.00234	RNASEH2B[1.25]PCNA[1.01626]POLD2	2
PPP2R3A	ACP5	9.79798	33	0.00234	ACP5[3.78788]PPP2CB[1.11111]PPP2R3A	2
PSMD1	C6	4.128	33	0.00234	C6[1.02987]PSMA6[1.03413]PSMD1	2
SH2B2	IFNGR2	4.14512	33	0.00234	IFNGR2[1.03306]JAK2[1.0395]SH2B2	2
SLC2A4	STX11	5.44284	33	0.00234	STX11[1.61031]VAMP2[1.11111]SLC2A4	2
TRIP12	PIK3CD	2.71003	33	0.00234	PIK3CD[2.71003]TRIP12	1
AATF	CASP8	1.25	34	0.00241	CASP8[1.25]AATF	1
ADAM9	PRKCD	1.61031	34	0.00241	PRKCD[1.61031]ADAM9	1
AKT1S1	CFP	5.27184	34	0.00241	CFP[1.61551]MTOR[1.02041]AKT1S1	2
AP2A1	RAB27A	4.579	34	0.00241	RAB27A[1.25]DPYSL2[1.0395]AP2A1	2
BECN1	MYD88	1.25	34	0.00241	MYD88[1.25]BECN1	1
CALD1	CORO1A	2.77778	34	0.00241	CORO1A[2.77778]CALD1	1
CCS	XIAP	1.61031	34	0.00241	XIAP[1.61031]CCS	1
CLK2	ATM	1.23457	34	0.00241	ATM[1.23457]CLK2	1
ECE1	IGLL1	6.82592	34	0.00241	IGLL1[1.70648]MYOC[1.70648]ECE1	2
EPO	TBX1	5	34	0.00241	TBX1[1.25]VEGFA[1.25]EPO	2
ESR2	PMS2	4.30816	34	0.00241	PMS2[1.07066]MSH2[1.08342]ESR2	2
HSF1	AICDA	4.55762	34	0.00241	AICDA[1.25]HSP90AA2[1.02881]HSF1	2
MAGI3	C4B	4.44444	34	0.00241	C4B[1.11111]PHTF1[1.11111]MAGI3	2
NCAPH	LIG4	4.19496	34	0.00241	LIG4[1.08225]SMC2[1.01523]NCAPH	2
NUDC	IL10RB	4.72222	34	0.00241	IL10RB[1.25]CLIP1[1.11111]NUDC	2
PSMD12	C6	4.13658	34	0.00241	C6[1.02987]PSMA6[1.03842]PSMD12	2
RAN	LYST	5.25932	34	0.00241	LYST[1.62866]KPNB1[1.001]RAN	2
RFWD2	SAMHD1	5.38512	34	0.00241	SAMHD1[1.61031]DDB1[1.08225]RFWD2	2
RPS24	MTHFD1	5.48686	34	0.00241	MTHFD1[1.70068]RPL8[1.04275]RPS24	2
SCNN1B	ISG15	4.04258	34	0.00241	ISG15[1.01626]NEDD4[1.00503]SCNN1B	2
SETD8	RNASEH2B	4.53666	34	0.00241	RNASEH2B[1.25]PCNA[1.01833]SETD8	2
SHOC2	ACP5	9.79798	34	0.00241	ACP5[3.78788]PPP2CB[1.11111]SHOC2	2
SLC2A1	PRF1	5.38512	34	0.00241	PRF1[1.08225]CALR[1.61031]SLC2A1	2
SOCS2	IL12RB1	4.25474	34	0.00241	IL12RB1[1.11111]SOCS3[1.01626]SOCS2	2
SUPT16H	MCM4	1.47059	34	0.00241	MCM4[1.47059]SUPT16H	1
TOR1A	UNC13D	6.44642	34	0.00241	UNC13D[1.6129]LMNA[1.61031]TOR1A	2
TRPV4	ITCH	1.61031	34	0.00241	ITCH[1.61031]TRPV4	1
UFSP2	CTSC	8.23044	34	0.00241	CTSC[2.05761]CAPN1[2.05761]UFSP2	2
UNC5B	STIM1	4.6645	34	0.00241	STIM1[1.25]NEO1[1.08225]UNC5B	2
YWHAH	STK4	4.6254	34	0.00241	STK4[1.25]MARK2[1.0627]YWHAH	2
ARFGEF2	C1QC	5.38512	35	0.00248	C1QC[1.08225]FKBP2[1.61031]ARFGEF2	2
BMP15	FOXN1	8.86942	35	0.00248	FOXN1[3.18471]BMPR2[1.25]BMP15	2
BRAP	IKBKB	1.25	35	0.00248	IKBKB[1.25]BRAP	1
CAPZB	BLNK	2	35	0.00248	BLNK[2.0]CAPZB	1
CBX8	NBN	2.55754	35	0.00248	NBN[2.55754]CBX8	1
CHEK1	XIAP	1.61031	35	0.00248	XIAP[1.61031]CHEK1	1
CTNNBIP1	C4A	8.57488	35	0.00248	C4A[2.89855]APC[1.38889]CTNNBIP1	2
CUL9	SEMA3E	7.46088	35	0.00248	SEMA3E[1.02041]PLXND1[2.71003]CUL9	2
DOCK2	RAC2	1.61031	35	0.00248	RAC2[1.61031]DOCK2	1
ERG	TNFRSF1A	1.11483	35	0.00248	TNFRSF1A[1.11483]ERG	1
ERLIN2	CD3D	1.6129	35	0.00248	CD3D[1.6129]ERLIN2	1
FRS2	ICOS	10.8797	35	0.00248	ICOS[1.61551]CTLA4[1.00503]PTPN11[1.00604]FRS2	3
GRAP	FASLG	1.6129	35	0.00248	FASLG[1.6129]GRAP	1
GRB10	ISG15	4.06504	35	0.00248	ISG15[1.01626]NEDD4[1.01626]GRB10	2
IL3	CSF2RA	4.08534	35	0.00248	CSF2RA[1.001]CSF2[1.04167]IL3	2
ING1	UNC13D	6.44642	35	0.00248	UNC13D[1.6129]LMNA[1.61031]ING1	2
INO80	ACTB	1.58228	35	0.00248	ACTB[1.58228]INO80	1
MCM3AP	PIK3CD	2.71003	35	0.00248	PIK3CD[2.71003]MCM3AP	1
PAPD5	POLE	3.37838	35	0.00248	POLE[3.37838]PAPD5	1
PELO	HAX1	1.72117	35	0.00248	HAX1[1.72117]PELO	1
PSMC1	C6	4.13658	35	0.00248	C6[1.02987]PSMA6[1.03842]PSMC1	2
RXRA	CHD7	4.081	35	0.00248	CHD7[1.0395]PPARG[1.001]RXRA	2
STAT4	STAT3	1.10375	35	0.00248	STAT3[1.10375]STAT4	1
STMN2	STIM1	4.66684	35	0.00248	STIM1[1.25]TRPC5[1.08342]STMN2	2
SYNJ2	CYBB	4.38672	35	0.00248	CYBB[1.11111]RAC1[1.08225]SYNJ2	2
TFPI	TNFRSF13B	4.44444	35	0.00248	TNFRSF13B[1.11111]SDC4[1.11111]TFPI	2
TFRC	CD8A	4.006	35	0.00248	CD8A[1.001]B2M[1.002]TFRC	2
THRB	IRF8	4.20702	35	0.00248	IRF8[1.03627]COPS2[1.06724]THRB	2
TOP2B	SMARCAL1	4.38672	35	0.00248	SMARCAL1[1.11111]TOPBP1[1.08225]TOP2B	2
AKAP8	ELANE	4.6645	36	0.00255	ELANE[1.25]CASP3[1.08225]AKAP8	2
APPL2	TINF2	3.61011	36	0.00255	TINF2[3.61011]APPL2	1
CAPZA2	BLNK	2	36	0.00255	BLNK[2.0]CAPZA2	1
CCM2	ZBTB24	16.6031	36	0.00255	ZBTB24[3.16456]STK24[1.11982]PDCD10[1.25]CCM2	3
CDKN2A	C1QC	5.38512	36	0.00255	C1QC[1.08225]FKBP2[1.61031]CDKN2A	2
CREM	STX11	5.58986	36	0.00255	STX11[1.6129]FHL5[1.18203]CREM	2
DCC	STIM1	4.68818	36	0.00255	STIM1[1.25]NEO1[1.09409]DCC	2
DHCR7	RFX5	4.72222	36	0.00255	RFX5[1.25]NFYB[1.11111]DHCR7	2
DNAJC16	C4B	4.44444	36	0.00255	C4B[1.11111]PHTF1[1.11111]DNAJC16	2
DSCC1	SMARCAL1	4.38672	36	0.00255	SMARCAL1[1.11111]RFC2[1.08225]DSCC1	2
DVL2	C4A	8.87876	36	0.00255	C4A[2.89855]APC[1.54083]DVL2	2
ETF1	ADAR	5.22262	36	0.00255	ADAR[1.61031]UPF1[1.001]ETF1	2
GRK5	ORAI1	4.6645	36	0.00255	ORAI1[1.25]CALM1[1.08225]GRK5	2
IQGAP2	DOCK8	4.14514	36	0.00255	DOCK8[1.04058]CDC42[1.03199]IQGAP2	2
KRAS	CASP8	1.25	36	0.00255	CASP8[1.25]KRAS	1
MAF	SP110	6.65634	36	0.00255	SP110[1.71527]CPEB1[1.6129]MAF	2
MAGI2	SEMA3E	7.46088	36	0.00255	SEMA3E[1.02041]PLXND1[2.71003]MAGI2	2
MAP1LC3B	TBK1	1.6129	36	0.00255	TBK1[1.6129]MAP1LC3B	1
MCM8	MCM4	1.5015	36	0.00255	MCM4[1.5015]MCM8	1
MED20	TAZ	4.574	36	0.00255	TAZ[1.18203]BTRC[1.10497]MED20	2
NDC80	AP3B1	5.2298	36	0.00255	AP3B1[1.6129]BUB1[1.002]NDC80	2
NDFIP2	ITCH	1.61031	36	0.00255	ITCH[1.61031]NDFIP2	1
NIPA1	FOXN1	8.86942	36	0.00255	FOXN1[3.18471]BMPR2[1.25]NIPA1	2
PSME1	C6	4.13874	36	0.00255	C6[1.02987]PSMA1[1.0395]PSME1	2
SAA1	SBDS	6.58394	36	0.00255	SBDS[1.25945]CLN3[2.03252]SAA1	2
SHB	IL2RG	1.61551	36	0.00255	IL2RG[1.61551]SHB	1
SIRT3	LIG4	4.19702	36	0.00255	LIG4[1.01626]XRCC6[1.08225]SIRT3	2
TBL1X	RAG2	5	36	0.00255	RAG2[1.25]H3F3A[1.25]TBL1X	2
TNNT2	LYST	5.25932	36	0.00255	LYST[1.62866]TNNI3[1.001]TNNT2	2
APEX1	CFH	4.6645	37	0.00262	CFH[1.25]TXN[1.08225]APEX1	2
APH1A	FCN3	5	37	0.00262	FCN3[1.25]APP[1.25]APH1A	2
CAPZA1	BLNK	2	37	0.00262	BLNK[2.0]CAPZA1	1
CARM1	AIRE	4.0965	37	0.00262	AIRE[1.03199]CREBBP[1.01626]CARM1	2
CPT1A	SBDS	6.58394	37	0.00262	SBDS[1.25945]CLN3[2.03252]CPT1A	2
DERL1	CD3D	1.62866	37	0.00262	CD3D[1.62866]DERL1	1
DGKG	C4B	4.44444	37	0.00262	C4B[1.11111]PHTF1[1.11111]DGKG	2
DNA2	ATM	1.25	37	0.00262	ATM[1.25]DNA2	1
DVL1L1	C4A	9.01254	37	0.00262	C4A[2.89855]APC[1.60772]DVL1L1	2
E2F3	MCM4	1.6129	37	0.00262	MCM4[1.6129]E2F3	1
EIF3B	NOP10	5.49014	37	0.00262	NOP10[1.06157]SNORA56[1.6835]EIF3B	2
EPB41	C1QC	5.38512	37	0.00262	C1QC[1.08225]FKBP2[1.61031]EPB41	2
IL13RA1	IL2RG	4.0242	37	0.00262	IL2RG[1.002]IL4[1.0101]IL13RA1	2
KNTC1	IL10RB	4.72222	37	0.00262	IL10RB[1.25]CLIP1[1.11111]KNTC1	2
MAP3K11	DOCK8	4.15156	37	0.00262	DOCK8[1.04058]CDC42[1.0352]MAP3K11	2
NOTCH2	IGLL1	6.82592	37	0.00262	IGLL1[1.70648]MYOC[1.70648]NOTCH2	2
NR0B1	IRF8	4.23704	37	0.00262	IRF8[1.03627]COPS2[1.08225]NR0B1	2
NR2C1	GATA2	4.083	37	0.00262	GATA2[1.0395]HDAC3[1.002]NR2C1	2
NUP62	TRAF3	1.61031	37	0.00262	TRAF3[1.61031]NUP62	1
PROC	ITGB2	1.11111	37	0.00262	ITGB2[1.11111]PROC	1
PTGDS	CTSC	8.23044	37	0.00262	CTSC[2.05761]CAPN1[2.05761]PTGDS	2
RALB	ORAI1	4.66684	37	0.00262	ORAI1[1.25]CALM1[1.08342]RALB	2
SHROOM2	CORO1A	2.77778	37	0.00262	CORO1A[2.77778]SHROOM2	1
SQLE	RFX5	4.72222	37	0.00262	RFX5[1.25]NFYB[1.11111]SQLE	2
TOM1L1	IL1RN	9.10956	37	0.00262	IL1RN[1.00503]IL1R1[1.01626]TOLLIP[1.01523]TOM1L1	3
UBE2C	SLC46A1	10.5126	37	0.00262	SLC46A1[4.25532]UBC[1.001]UBE2C	2
UBE2G2	DNMT3B	1.6129	37	0.00262	DNMT3B[1.6129]UBE2G2	1
ACVR1B	FOXN1	9.47502	38	0.00269	FOXN1[3.18471]BMPR2[1.5528]ACVR1B	2
CENPE	AP3B1	5.24192	38	0.00269	AP3B1[1.6129]BUB1B[1.00806]CENPE	2
CISH	IL2RA	4.0992	38	0.00269	IL2RA[1.0101]IL2RB[1.0395]CISH	2
CLNS1A	ACTB	1.61031	38	0.00269	ACTB[1.61031]CLNS1A	1
CUL7	RAG1	5.23182	38	0.00269	RAG1[1.6129]RBX1[1.00301]CUL7	2
EPS15	CD27	4.44128	38	0.00269	CD27[1.06724]TRAF2[1.1534]EPS15	2
FBXL15	TAZ	4.58628	38	0.00269	TAZ[1.18203]BTRC[1.11111]FBXL15	2
FCGRT	CD8A	4.00802	38	0.00269	CD8A[1.001]B2M[1.00301]FCGRT	2
GSN	PSTPIP1	4.1685	38	0.00269	PSTPIP1[1.002]PTPN12[1.08225]GSN	2
HIST1H2BC	CARD14	7.38644	38	0.00269	CARD14[1.08225]BCL10[2.61097]HIST1H2BC	2
HNRNPUL1	SMARCAL1	4.38906	38	0.00269	SMARCAL1[1.11111]ATRIP[1.08342]HNRNPUL1	2
HOXB7	NFKBIA	1.61031	38	0.00269	NFKBIA[1.61031]HOXB7	1
IRAK1BP1	IRAK4	4.10284	38	0.00269	IRAK4[1.001]IRAK1[1.05042]IRAK1BP1	2
NTN3	STIM1	4.70264	38	0.00269	STIM1[1.25]NEO1[1.10132]NTN3	2
NTRK1	IL2RG	4.081	38	0.00269	IL2RG[1.0395]SHC1[1.001]NTRK1	2
NUSAP1	ATM	1.25	38	0.00269	ATM[1.25]NUSAP1	1
PPP5C	AICDA	4.579	38	0.00269	AICDA[1.25]HSP90AA2[1.0395]PPP5C	2
PSMB9	PSMB8	2.77778	38	0.00269	PSMB8[2.77778]PSMB9	1
RAB27B	RAB27A	4.6645	38	0.00269	RAB27A[1.08225]MYRIP[1.25]RAB27B	2
RALBP1	CASP8	1.30039	38	0.00269	CASP8[1.30039]RALBP1	1
SAP18	IKZF1	4.2122	38	0.00269	IKZF1[1.07411]SIN3A[1.03199]SAP18	2
SIVA1	XIAP	1.61031	38	0.00269	XIAP[1.61031]SIVA1	1
SLIT2	MEFV	4.72222	38	0.00269	MEFV[1.25]VASP[1.11111]SLIT2	2
SMAP1	SBDS	6.58394	38	0.00269	SBDS[1.25945]CLN3[2.03252]SMAP1	2
SRI	SEMA3E	8.42104	38	0.00269	SEMA3E[2.10526]SHBG[2.10526]SRI	2
TNFRSF9	TRAF3	1.61031	38	0.00269	TRAF3[1.61031]TNFRSF9	1
UBA2	AK2	6.94736	38	0.00269	AK2[2.24215]SUMO2[1.23153]UBA2	2
UBE2K	CEBPE	5.24286	38	0.00269	CEBPE[1.61031]UBE2I[1.01112]UBE2K	2
ALS2	CYBB	4.38672	39	0.00276	CYBB[1.11111]RAC1[1.08225]ALS2	2
BIRC7	ELANE	4.6645	39	0.00276	ELANE[1.25]CASP3[1.08225]BIRC7	2
CITED2	AIRE	4.11106	39	0.00276	AIRE[1.03199]CREBBP[1.02354]CITED2	2
CLK3	TINF2	3.61011	39	0.00276	TINF2[3.61011]CLK3	1
DNAJA2	STX11	5.72062	39	0.00276	STX11[1.61031]VAMP2[1.25]DNAJA2	2
DOK3	BLNK	2	39	0.00276	BLNK[2.0]DOK3	1
DPF3	CD59	5.9984	39	0.00276	CD59[1.61031]NCR1[1.38889]DPF3	2
DPYSL5	RAB27A	4.72222	39	0.00276	RAB27A[1.25]DPYSL2[1.11111]DPYSL5	2
FBXO31	TAZ	4.58628	39	0.00276	TAZ[1.18203]BTRC[1.11111]FBXO31	2
FCGR3B	CFD	4.10774	39	0.00276	CFD[1.01112]IGHG1[1.04275]FCGR3B	2
FOSL1	GATA2	4.08502	39	0.00276	GATA2[1.0395]JUN[1.00301]FOSL1	2
MAP4K2	TRAF3	1.61031	39	0.00276	TRAF3[1.61031]MAP4K2	1
MBD3	CIITA	4.14454	39	0.00276	CIITA[1.06724]HDAC2[1.00503]MBD3	2
PIN1	NFKBIA	1.61031	39	0.00276	NFKBIA[1.61031]PIN1	1
PPP1R13L	MVK	4.38672	39	0.00276	MVK[1.11111]SP1[1.08225]PPP1R13L	2
PSMB11	PSMB8	2.77778	39	0.00276	PSMB8[2.77778]PSMB11	1
PSMG2	C6	4.15838	39	0.00276	C6[1.02987]PSMA4[1.04932]PSMG2	2
ROBO1	MEFV	4.72222	39	0.00276	MEFV[1.25]VASP[1.11111]ROBO1	2
SCNN1G	ISG15	4.16472	39	0.00276	ISG15[1.01626]NEDD4[1.0661]SCNN1G	2
SERPINF1	IGLL1	6.82592	39	0.00276	IGLL1[1.70648]MYOC[1.70648]SERPINF1	2
SGK3	ITCH	1.61031	39	0.00276	ITCH[1.61031]SGK3	1
SMARCAD1	PMS2	4.4615	39	0.00276	PMS2[1.07066]MSH2[1.16009]SMARCAD1	2
SUV39H1	DNMT3B	1.6129	39	0.00276	DNMT3B[1.6129]SUV39H1	1
TLK2	STK4	4.66684	39	0.00276	STK4[1.25]TLK1[1.08342]TLK2	2
TLN1	ITGB2	1.11111	39	0.00276	ITGB2[1.11111]TLN1	1
TNIP1	TBK1	1.6129	39	0.00276	TBK1[1.6129]TNIP1	1
TNNC1	LYST	5.25932	39	0.00276	LYST[1.62866]TNNI3[1.001]TNNC1	2
TSR1	FOXN1	9.59522	39	0.00276	FOXN1[3.18471]BMPR2[1.6129]TSR1	2
TUBA1B	ZAP70	1.61031	39	0.00276	ZAP70[1.61031]TUBA1B	1
TXNRD1	CFH	4.72222	39	0.00276	CFH[1.25]TXN[1.11111]TXNRD1	2
VLDLR	C8B	6.44642	39	0.00276	C8B[1.61031]CLU[1.6129]VLDLR	2
XBP1	TBX1	5	39	0.00276	TBX1[1.25]VEGFA[1.25]XBP1	2
ACP1	ZAP70	1.61031	40	0.00283	ZAP70[1.61031]ACP1	1
ALK	JAK3	1.25	40	0.00283	JAK3[1.25]ALK	1
AP2B1	ATM	1.49031	40	0.00283	ATM[1.49031]AP2B1	1
CD1B	CD8A	4.01206	40	0.00283	CD8A[1.001]B2M[1.00503]CD1B	2
COL1A1	CTSC	8.23044	40	0.00283	CTSC[2.05761]CAPN1[2.05761]COL1A1	2
DLC1	WIPF1	2.77778	40	0.00283	WIPF1[2.77778]DLC1	1
DPF1	CD59	5.9984	40	0.00283	CD59[1.61031]NCR1[1.38889]DPF1	2
GCGR	IGKC	1.11111	40	0.00283	IGKC[1.11111]GCGR	1
GDF6	FOXN1	9.59522	40	0.00283	FOXN1[3.18471]BMPR2[1.6129]GDF6	2
HMGCR	RFX5	4.72222	40	0.00283	RFX5[1.25]NFYB[1.11111]HMGCR	2
IGFBP5	TNFRSF1A	1.25	40	0.00283	TNFRSF1A[1.25]IGFBP5	1
JMJD6	WAS	1.61551	40	0.00283	WAS[1.61551]JMJD6	1
KIFAP3	AP3B1	5.25336	40	0.00283	AP3B1[1.53139]KIF3A[1.09529]KIFAP3	2
MAP2	SH2D1A	4.07808	40	0.00283	SH2D1A[1.00705]FYN[1.03199]MAP2	2
MAP3K4	CYBB	4.38672	40	0.00283	CYBB[1.11111]RAC1[1.08225]MAP3K4	2
MNT	GFI1	4.26096	40	0.00283	GFI1[1.11111]MAX[1.01937]MNT	2
NR5A1	MVK	4.38672	40	0.00283	MVK[1.11111]SP1[1.08225]NR5A1	2
NRF1	THBD	5	40	0.00283	THBD[1.25]ELAVL1[1.25]NRF1	2
PPARGC1A	CHD7	4.13238	40	0.00283	CHD7[1.0395]PPARG[1.02669]PPARGC1A	2
PTHLH	TBX1	5	40	0.00283	TBX1[1.25]VEGFA[1.25]PTHLH	2
RASGRP3	PRKCD	1.6129	40	0.00283	PRKCD[1.6129]RASGRP3	1
SGK2	ITCH	1.61031	40	0.00283	ITCH[1.61031]SGK2	1
SNUPN	ADAR	5.22866	40	0.00283	ADAR[1.61031]XPO1[1.00402]SNUPN	2
STAC	TAP2	5.73102	40	0.00283	TAP2[1.61551]HLA-G[1.25]STAC	2
TAF11	ACTB	1.61031	40	0.00283	ACTB[1.61031]TAF11	1
TIPIN	SMARCAL1	4.44444	40	0.00283	SMARCAL1[1.11111]ATRIP[1.11111]TIPIN	2
TM2D1	FCN3	5.67966	40	0.00283	FCN3[1.25]APP[1.58983]TM2D1	2
XPA	SAMHD1	5.44284	40	0.00283	SAMHD1[1.61031]DDB1[1.11111]XPA	2
ZFP57	DNMT3B	1.6129	40	0.00283	DNMT3B[1.6129]ZFP57	1
AFG3L2	RAC2	3.16456	41	0.0029	RAC2[3.16456]AFG3L2	1
AP2A2	RAB27A	4.72222	41	0.0029	RAB27A[1.25]DPYSL2[1.11111]AP2A2	2
APBB2	FCN3	5.71028	41	0.0029	FCN3[1.25]APP[1.60514]APBB2	2
ARHGEF2	CYBB	4.38672	41	0.0029	CYBB[1.11111]RAC1[1.08225]ARHGEF2	2
CDCA8	IL10RB	4.72222	41	0.0029	IL10RB[1.25]CLIP1[1.11111]CDCA8	2
CDK1	THBD	5	41	0.0029	THBD[1.25]ELAVL1[1.25]CDK1	2
CDK7	SAMHD1	5.44284	41	0.0029	SAMHD1[1.61031]DDB1[1.11111]CDK7	2
CREG1	CTSC	8.23044	41	0.0029	CTSC[2.05761]CAPN1[2.05761]CREG1	2
DCX	TINF2	3.61011	41	0.0029	TINF2[3.61011]DCX	1
DGKD	HAX1	4.34783	41	0.0029	HAX1[4.34783]DGKD	1
ETS1	AK2	7.06494	41	0.0029	AK2[2.24215]SUMO2[1.29032]ETS1	2
GDF5	FOXN1	9.59522	41	0.0029	FOXN1[3.18471]BMPR2[1.6129]GDF5	2
HMGCS1	RFX5	4.72222	41	0.0029	RFX5[1.25]NFYB[1.11111]HMGCS1	2
IL18BP	IL10	4.6645	41	0.0029	IL10[1.25]IL18[1.08225]IL18BP	2
INPPL1	NCF4	4.54082	41	0.0029	NCF4[1.25]EPHA2[1.02041]INPPL1	2
LDB1	TCF3	1.65017	41	0.0029	TCF3[1.65017]LDB1	1
MAPK11	STK4	4.68102	41	0.0029	STK4[1.25]MAPK14[1.09051]MAPK11	2
NCAPD3	LIG4	4.25	41	0.0029	LIG4[1.08225]SMC2[1.04275]NCAPD3	2
NFE2	ITCH	1.61031	41	0.0029	ITCH[1.61031]NFE2	1
PAWR	CORO1A	2.77778	41	0.0029	CORO1A[2.77778]PAWR	1
PPP1R9B	ACP5	9.79798	41	0.0029	ACP5[3.78788]PPP2CB[1.11111]PPP1R9B	2
PSMD13	C6	4.16722	41	0.0029	C6[1.02987]PSMA1[1.05374]PSMD13	2
PSMF1	PSMB8	2.77778	41	0.0029	PSMB8[2.77778]PSMF1	1
REV1	RNASEH2B	4.56186	41	0.0029	RNASEH2B[1.25]PCNA[1.03093]REV1	2
RIF1	BLM	1.6129	41	0.0029	BLM[1.6129]RIF1	1
RPS15A	MTHFD1	5.53584	41	0.0029	MTHFD1[1.70068]RPL8[1.06724]RPS15A	2
SGK1	ISG15	4.167	41	0.0029	ISG15[1.01626]NEDD4[1.06724]SGK1	2
SKIL	IKZF1	4.22938	41	0.0029	IKZF1[1.07411]SIN3A[1.04058]SKIL	2
SND1	CEBPE	5.25314	41	0.0029	CEBPE[1.61031]MYB[1.01626]SND1	2
SPRY2	TCN2	5.22262	41	0.0029	TCN2[1.61031]CBL[1.001]SPRY2	2
TRIM32	XIAP	1.61031	41	0.0029	XIAP[1.61031]TRIM32	1
TRIP6	CARD9	4.72222	41	0.0029	CARD9[1.11111]RIPK2[1.25]TRIP6	2
ATP5A1	SEMA3E	8.42104	42	0.00297	SEMA3E[2.10526]SHBG[2.10526]ATP5A1	2
B4GALT1	BTK	1.25	42	0.00297	BTK[1.25]B4GALT1	1
BCL2L1	CFP	5.39552	42	0.00297	CFP[1.61551]MTOR[1.08225]BCL2L1	2
CD1A	CD8A	4.0161	42	0.00297	CD8A[1.001]B2M[1.00705]CD1A	2
CD36	SH2D1A	4.07808	42	0.00297	SH2D1A[1.00705]FYN[1.03199]CD36	2
CDC25C	RNASEH2B	4.56398	42	0.00297	RNASEH2B[1.25]PCNA[1.03199]CDC25C	2
CHD1L	DCLRE1C	4.38018	42	0.00297	DCLRE1C[1.00806]XRCC7[1.18203]CHD1L	2
EPAS1	SERPING1	5.44284	42	0.00297	SERPING1[1.11111]F12[1.61031]EPAS1	2
GLMN	RAG1	5.23586	42	0.00297	RAG1[1.6129]RBX1[1.00503]GLMN	2
GNMT	TINF2	3.61011	42	0.00297	TINF2[3.61011]GNMT	1
HIST1H4A	MCM4	1.71527	42	0.00297	MCM4[1.71527]HIST1H4A	1
HNF4A	AIRE	4.11736	42	0.00297	AIRE[1.03199]CREBBP[1.02669]HNF4A	2
IL13	IL2RG	4.08734	42	0.00297	IL2RG[1.002]IL4[1.04167]IL13	2
ITGB6	C1QA	5.29962	42	0.00297	C1QA[1.61031]FN1[1.0395]ITGB6	2
KDM6B	WAS	1.61551	42	0.00297	WAS[1.61551]KDM6B	1
KLF4	PRKCD	1.6129	42	0.00297	PRKCD[1.6129]KLF4	1
MBD2	CIITA	4.14858	42	0.00297	CIITA[1.06724]HDAC2[1.00705]MBD2	2
MST1	ZBTB24	17.1449	42	0.00297	ZBTB24[3.16456]STK24[1.25]STK3[1.30039]MST1	3
NCSTN	FCN3	5.72062	42	0.00297	FCN3[1.25]APP[1.61031]NCSTN	2
NDRG1	FAS	3.10559	42	0.00297	FAS[3.10559]NDRG1	1
NUP85	IL10RB	4.72222	42	0.00297	IL10RB[1.25]CLIP1[1.11111]NUP85	2
RAD52	PMS2	4.502	42	0.00297	PMS2[1.001]MLH1[1.25]RAD52	2
RNF40	STXBP2	5.35966	42	0.00297	STXBP2[1.06952]STX1A[1.61031]RNF40	2
SMARCA2	IKZF1	4.23156	42	0.00297	IKZF1[1.07411]SIN3A[1.04167]SMARCA2	2
SMG1	ADAR	5.23472	42	0.00297	ADAR[1.61031]UPF1[1.00705]SMG1	2
SPON2	ITGB2	1.11111	42	0.00297	ITGB2[1.11111]SPON2	1
TAOK1	AP3B1	5.26662	42	0.00297	AP3B1[1.6129]BUB1B[1.02041]TAOK1	2
TFAP2A	C4A	9.01772	42	0.00297	C4A[2.89855]APC[1.61031]TFAP2A	2
TIAF1	JAK3	1.61031	42	0.00297	JAK3[1.61031]TIAF1	1
UHRF2	DNMT3B	1.6129	42	0.00297	DNMT3B[1.6129]UHRF2	1
USP16	HAX1	4.4152	42	0.00297	HAX1[1.11111]FUCA1[1.09649]USP16	2
ARPC3	WAS	1.61551	43	0.00304	WAS[1.61551]ARPC3	1
BLMH	FCN3	5.72062	43	0.00304	FCN3[1.25]APP[1.61031]BLMH	2
CDC42BPG	TBK1	1.75747	43	0.00304	TBK1[1.75747]CDC42BPG	1
EDA2R	TRAF3	1.61031	43	0.00304	TRAF3[1.61031]EDA2R	1
ELK1	ISG15	4.22422	43	0.00304	ISG15[1.11111]MAPK3[1.001]ELK1	2
FGFR3	STAT1	1.25	43	0.00304	STAT1[1.25]FGFR3	1
GTF2H3	SAMHD1	5.44284	43	0.00304	SAMHD1[1.61031]DDB1[1.11111]GTF2H3	2
HIST1H4L	MCM4	1.71527	43	0.00304	MCM4[1.71527]HIST1H4L	1
LRP6	IGKC	1.11111	43	0.00304	IGKC[1.11111]LRP6	1
LRRC29	HAX1	4.44444	43	0.00304	HAX1[1.11111]CHRM3[1.11111]LRRC29	2
MAPK12	STIM1	4.72222	43	0.00304	STIM1[1.25]CDON[1.11111]MAPK12	2
MRPS26	UNC13D	6.4516	43	0.00304	UNC13D[1.6129]LMNA[1.6129]MRPS26	2
NF1	RAG2	5	43	0.00304	RAG2[1.25]H3F3A[1.25]NF1	2
PHF21A	CIITA	4.14858	43	0.00304	CIITA[1.06724]HDAC2[1.00705]PHF21A	2
POLK	RNASEH2B	4.57468	43	0.00304	RNASEH2B[1.25]PCNA[1.03734]POLK	2
RALGDS	FADD	1.6129	43	0.00304	FADD[1.6129]RALGDS	1
RPS9	NOP10	5.8567	43	0.00304	NOP10[1.47275]GAR1[1.4556]RPS9	2
SHANK2	PSTPIP1	4.25656	43	0.00304	PSTPIP1[1.04603]DNM2[1.08225]SHANK2	2
SMG7	ADAR	5.23674	43	0.00304	ADAR[1.61031]UPF1[1.00806]SMG7	2
TINAGL1	CTSC	8.23044	43	0.00304	CTSC[2.05761]CAPN1[2.05761]TINAGL1	2
TOP1	TERT	2.05761	43	0.00304	TERT[2.05761]TOP1	1
TTBK2	APOL1	9.40476	43	0.00304	APOL1[1.08225]APOA1[1.0395]MIS12[1.01317]TTBK2	3
UBE2O	SEMA3E	8.42104	43	0.00304	SEMA3E[2.10526]SHBG[2.10526]UBE2O	2
ZEB2	SP110	6.65634	43	0.00304	SP110[1.71527]CPEB1[1.6129]ZEB2	2
AGER	THBD	5	44	0.00311	THBD[1.25]HMGB1[1.25]AGER	2
ARR3	ITCH	1.61031	44	0.00311	ITCH[1.61031]ARR3	1
ASB2	TCF3	1.67785	44	0.00311	TCF3[1.67785]ASB2	1
ASB3	UNC93B1	4.6645	44	0.00311	UNC93B1[1.25]TNFRSF1B[1.08225]ASB3	2
CACNB3	STIM1	4.72222	44	0.00311	STIM1[1.25]TRPC4[1.11111]CACNB3	2
CHEK2	PMS2	4.50538	44	0.00311	PMS2[1.07066]MSH2[1.18203]CHEK2	2
CITED1	AIRE	4.12372	44	0.00311	AIRE[1.03199]CREBBP[1.02987]CITED1	2
CTCF	AK2	7.06494	44	0.00311	AK2[2.24215]SUMO2[1.29032]CTCF	2
EPHB1	DNMT3B	1.6129	44	0.00311	DNMT3B[1.6129]EPHB1	1
GTF2H1	SAMHD1	5.44284	44	0.00311	SAMHD1[1.61031]DDB1[1.11111]GTF2H1	2
HIPK2	CEBPE	5.274	44	0.00311	CEBPE[1.61031]UBE2I[1.02669]HIPK2	2
ING5	MCM4	2.08768	44	0.00311	MCM4[2.08768]ING5	1
JUNB	GATA2	4.08906	44	0.00311	GATA2[1.0395]JUN[1.00503]JUNB	2
MAEA	IGLL1	6.82592	44	0.00311	IGLL1[1.70648]MYOC[1.70648]MAEA	2
NFE2L2	PRKCD	1.6129	44	0.00311	PRKCD[1.6129]NFE2L2	1
NR0B2	CHD7	4.158	44	0.00311	CHD7[1.0395]PPARG[1.0395]NR0B2	2
PCGF2	UNC13D	6.4516	44	0.00311	UNC13D[1.6129]LMNA[1.6129]PCGF2	2
PDCD1	LCK	1.11111	44	0.00311	LCK[1.11111]PDCD1	1
PPP3R1	ACP5	9.79798	44	0.00311	ACP5[3.78788]PPP2CB[1.11111]PPP3R1	2
PSMD8	C6	4.2126	44	0.00311	C6[1.02987]PSMA1[1.07643]PSMD8	2
RARB	SP110	6.65634	44	0.00311	SP110[1.71527]CPEB1[1.6129]RARB	2
SCFD1	VPS45	4.83644	44	0.00311	VPS45[1.25]STX5[1.16822]SCFD1	2
SCRIB	C4A	9.01772	44	0.00311	C4A[2.89855]APC[1.61031]SCRIB	2
TFDP1	SMARCAL1	4.44444	44	0.00311	SMARCAL1[1.11111]TOPBP1[1.11111]TFDP1	2
TNFRSF8	CD27	4.49854	44	0.00311	CD27[1.06724]TRAF2[1.18203]TNFRSF8	2
TRIM23	IKBKG	1.61031	44	0.00311	IKBKG[1.61031]TRIM23	1
UBE2L3	XIAP	1.61031	44	0.00311	XIAP[1.61031]UBE2L3	1
USF1	CFHR3	10.8333	44	0.00311	CFHR3[1.11111]IVNS1ABP[1.25]AHR[1.25]USF1	3
ACHE	FCN3	5.72062	45	0.00318	FCN3[1.25]APP[1.61031]ACHE	2
ATXN3	C4B	4.502	45	0.00318	C4B[1.25]VCP[1.001]ATXN3	2
BAG3	IKBKG	1.61031	45	0.00318	IKBKG[1.61031]BAG3	1
BAZ1B	TCF3	1.67785	45	0.00318	TCF3[1.67785]BAZ1B	1
CACNB4	STIM1	4.72222	45	0.00318	STIM1[1.25]TRPC4[1.11111]CACNB4	2
CDC25B	LYST	5.26132	45	0.00318	LYST[1.62866]YWHAZ[1.002]CDC25B	2
CRYAB	FOXN1	9.78822	45	0.00318	FOXN1[3.18471]BMPR2[1.7094]CRYAB	2
G3BP2	NFKBIA	1.61031	45	0.00318	NFKBIA[1.61031]G3BP2	1
HES1	RAG2	5	45	0.00318	RAG2[1.25]H3F3A[1.25]HES1	2
IGHD	C1R	9.40005	45	0.00318	C1R[1.11111]IGHV3-23[1.01112]IGLC2[1.01112]IGHD	3
JUND	GATA2	4.08906	45	0.00318	GATA2[1.0395]JUN[1.00503]JUND	2
KIF18A	IL10RB	4.72222	45	0.00318	IL10RB[1.25]CLIP1[1.11111]KIF18A	2
KLF11	IKZF1	4.2827	45	0.00318	IKZF1[1.07411]SIN3A[1.06724]KLF11	2
MAP1LC3A	CASP8	1.61031	45	0.00318	CASP8[1.61031]MAP1LC3A	1
MAP2K4	BLNK	2	45	0.00318	BLNK[2.0]MAP2K4	1
MNAT1	SAMHD1	5.44284	45	0.00318	SAMHD1[1.61031]DDB1[1.11111]MNAT1	2
MTNR1A	PRF1	6.24614	45	0.00318	PRF1[1.08225]CALR[2.04082]MTNR1A	2
PLP2	SEMA3E	8.42104	45	0.00318	SEMA3E[2.10526]SHBG[2.10526]PLP2	2
PPP2R4	ACP5	10.0978	45	0.00318	ACP5[3.78788]PPP2CB[1.26103]PPP2R4	2
SENP3	AK2	7.09186	45	0.00318	AK2[2.24215]SUMO2[1.30378]SENP3	2
SLIT3	CTSC	8.23044	45	0.00318	CTSC[2.05761]CAPN1[2.05761]SLIT3	2
SPG21	CD81	4.33134	45	0.00318	CD81[1.08342]CD4[1.08225]SPG21	2
SRP54	MTHFD1	5.56118	45	0.00318	MTHFD1[1.70068]RPL8[1.07991]SRP54	2
STK11	AICDA	4.63448	45	0.00318	AICDA[1.25]HSP90AA2[1.06724]STK11	2
STX1B	STX11	5.87812	45	0.00318	STX11[1.46413]SNAP23[1.47493]STX1B	2
TIMP1	IGLL1	6.82592	45	0.00318	IGLL1[1.70648]MYOC[1.70648]TIMP1	2
TJP2	GFI1	4.30122	45	0.00318	GFI1[1.0395]ZBTB17[1.11111]TJP2	2
TRIM5	APOL1	9.40476	45	0.00318	APOL1[1.08225]APOA1[1.0395]MIS12[1.01317]TRIM5	3
VEGFC	TBX1	5	45	0.00318	TBX1[1.25]VEGFA[1.25]VEGFC	2
ACAP1	AP3B1	5.26662	46	0.00326	AP3B1[1.6129]ARF6[1.02041]ACAP1	2
ALPL	TRAF3	1.6129	46	0.00326	TRAF3[1.6129]ALPL	1
ATP6V1B1	STXBP2	5.36484	46	0.00326	STXBP2[1.06952]STX1A[1.6129]ATP6V1B1	2
BCOR	RFXANK	4.3099	46	0.00326	RFXANK[1.04384]HDAC5[1.11111]BCOR	2
CCNB1	THBD	5	46	0.00326	THBD[1.25]ELAVL1[1.25]CCNB1	2
CCNH	SAMHD1	5.44284	46	0.00326	SAMHD1[1.61031]DDB1[1.11111]CCNH	2
[truncated: 1,111 more rows]
